# Supplementary material for: A timescale for placental mammal diversification based on Bayesian modeling of the fossil record
Source: Curr Biol. Author manuscript; Available in PMC 2024 Dec 9. (PMC7617171; doi:10.1016/j.cub.2023.06.016)
Supplement: Data S1 [file EMS198351-supplement-Data_S1.csv]

Clade0	Clade1	Clade2	Clade3	Clade4	Clade5	Order	Stem or crown (order level)	Family	N_extant	N_fossils	oldest_fossil	youngest_fossil	root_est	root_lower	root_upper	ext_est	ext_lower	ext_upper	q_est	q_lower	q_upper	a_est	a_lower	a_upper	sig2_est	sig2_lower	sig2_upper	Horizons	alpha	strat_range	marsh_origin_lower	marsh_origin_upper	marsh_ext_lower	marsh_ext_upper
Theriiformes	Theria	Metatheria	Marsupialia	Ameridelphia	NA	Paucituberculata	Extinct order	Abderitidae	0	6	19	14	20.5802889	19.00110139	23.80541637	13.14791902	11.52261553	13.9997594	0.571007313	0.000323427	1.570158089	15.94263546	0.001461075	40.64688609	0.440851904	-2.582798459	3.081338248	9	0.58	5	19	21.9	11.1	14
Theriiformes	Theria	Eutheria	Placentalia	Euarchontoglires	Glires	Rodentia	Crown	Abrocomidae	10	3	18	8	28.17549146	18.0254054	46.90989131	0	0	0	0.00749583	7.56E-06	0.021961244	3.430975903	2.26E-06	9.728731526	3.723830999	1.131530366	5.931037602	9	0.454215433	10	18	22.54215433	0	0
Theriiformes	Theria	Eutheria	Placentalia	Euarchontoglires	Glires	Rodentia	Crown	Acaremyidae	0	19	24	15	25.44354463	24.00011549	28.04127142	14.38005369	13.41032647	14.99986145	0.354501351	0.001148905	0.961480189	16.91469045	0.002892927	37.95361088	1.875827341	0.93045674	3.135947861	25	0.17	9	24	25.53	13.47	15
Theriiformes	Theria	Eutheria	Placentalia	Laurasiatheria	Scrotifera	Artiodactyla	Stem	Achaenodontidae	0	1	44	44	45.68458072	44.00009151	49.41828816	42.6862977	39.7881673	43.99933678	0.930773961	0.00048384	2.920891471	34.52272485	0.005219165	83.97495398	1.642161752	-0.872453297	3.848940739	1	NA	0	44	NA	NA	44
Theriiformes	Theria	Metatheria	Marsupialia	Australidelphia	NA	Diprotodontia	Crown	Acrobatidae	3	2	2	1	3.391340689	2.000391184	5.851960575	0	0	0	0.362752889	0.001318602	0.947486896	28.89787685	0.013154889	78.7391373	2.618558706	-0.217642222	4.959151253	8	0.534127405	1	2	2.534127405	0	0
Theriiformes	Allotheria	NA	NA	NA	Gondwanatheria	NA	Extinct order	Adalatheriidae	0	1	68	68	69.64403953	68.00043614	72.97638121	66.72353511	64.13909544	67.99999712	0.964732293	0.000186197	3.050214879	37.72648274	0.003202409	91.01317126	1.622779204	-0.973825349	3.784626536	1	NA	0	68	NA	NA	68
Theriiformes	Theria	Eutheria	Placentalia	Euarchontoglires	Euarchonta	Primates	Crown	Adapidae	0	19	55	14	61.0059492	55.00192395	69.82288293	10.77029128	5.576610698	13.99949165	0.050402306	0.004676086	0.126556518	1.036686094	1.48E-05	3.024481725	1.600955333	-0.631422338	3.715202178	36	0.11	41	55	59.51	9.49	14
Theriiformes	Theria	Eutheria	Placentalia	Afrotheria	Afroinsectiphilia	Macroscelidea	Stem	Adapisoricidae	0	1	57	57	58.59274347	57.00048506	61.72186049	55.79099794	53.32629439	56.99993056	0.995697411	0.000223814	3.028385944	44.53935307	0.009415664	92.22417611	1.656721002	-1.059726224	3.846822921	1	NA	0	57	NA	NA	57
Theriiformes	Theria	Eutheria	NA	NA	NA	NA	Extinct order	Adapisoriculidae	0	21	70	53	72.57530732	70.00030832	77.02389554	51.69286445	49.44684977	52.99946092	0.124290865	0.001856914	0.294849089	5.705707668	0.000155596	14.00574996	2.109922876	0.600263011	3.623691223	14	0.33	17	70	75.61	47.39	53
Theriiformes	Theria	Eutheria	Placentalia	Laurasiatheria	Scrotifera	Litopterna	Extinct order	Adianthidae	0	14	44	17	50.06139362	44.00645316	60.90427794	13.55606354	8.917117286	15.99698795	0.040511676	0.000107828	0.117178415	4.534958584	0.000104188	10.43443843	1.491611245	-0.904161584	3.534019376	11	0.44	27	44	55.88	5.12	17
Theriiformes	Theria	Eutheria	Placentalia	Laurasiatheria	Scrotifera	Chiroptera	Stem	Aegyptonycteridae	0	1	36	36	37.4049337	36.00018485	39.86912467	34.90209995	32.89807694	35.99992094	1.005851664	0.000312637	3.041552381	33.16005191	0.006267235	82.90259984	1.565536548	-1.235628444	3.715679879	1	NA	0	36	NA	NA	36
Theriiformes	Theria	Eutheria	Placentalia	Laurasiatheria	Scrotifera	Artiodactyla	Crown	Aetiocetidae	0	12	34	25	36.80847488	35.00022656	40.63629152	23.04816125	21.25204878	23.99990711	0.136904665	0.00066003	0.362391083	12.87620654	0.001782775	29.25099493	1.810771446	-0.206309765	3.492688587	11	0.44	9	34	37.96	21.04	25
Theriiformes	Theria	Eutheria	Placentalia	Afrotheria	Afroinsectiphilia	Macroscelidea	Stem	Afrohypselodontidae	0	2	40	40	42.42145981	41.00121517	45.63065465	37.92956849	35.76014574	38.99990389	0.328770658	0.00028476	0.938988946	26.50054177	0.000565514	82.60794131	1.796985279	-0.611783614	3.85064543	1	NA	0	40	NA	NA	40
Theriiformes	Theria	Eutheria	Placentalia	Euarchontoglires	Euarchonta	Primates	Crown	Afrotarsiidae	0	4	47	30	55.65422035	47.00357719	73.56209903	25.09091617	15.24038617	29.99905174	0.040434388	2.39E-05	0.13211634	3.773529788	0.000502054	10.66951952	0.692513112	-2.675567039	3.43197011	5	1.47	17	47	71.99	5.01	30
Theriiformes	Theria	Eutheria	Placentalia	Laurasiatheria	Scrotifera	Artiodactyla	Crown	Agorophiidae	0	2	34	24	42.75524944	34.00342524	61.86276483	18.88394589	8.506951417	23.99805407	0.032104171	4.90E-05	0.114913724	6.702249957	0.001289451	19.98338675	0.886696987	-2.314132771	3.616939188	3	4.83	10	34	82.3	0	24
Theriiformes	Theria	Eutheria	Placentalia	Euarchontoglires	Glires	Rodentia	Crown	Agoutidae	0	8	36	19	42.18589243	37.00504915	52.4184242	15.0131253	9.263734069	17.99957662	0.048785791	0.000387917	0.129832322	3.895579484	6.67E-05	10.32534274	1.698365599	-0.284887133	3.596308504	6	1.06	17	36	54.02	0.98	19
Theriiformes	Theria	Eutheria	Placentalia	Laurasiatheria	Scrotifera	Artiodactyla	Crown	Agriochoeridae	0	52	47	24	49.5120389	48.00040073	51.89648594	22.81864848	21.0455501	23.99994009	0.303098683	0.08214904	0.57623832	1.166808373	0.000453282	3.3794406	1.940153384	0.663743738	3.304136595	84	0.05	23	47	48.15	22.85	24
Theriiformes	Theria	Eutheria	Placentalia	Laurasiatheria	Scrotifera	Carnivora	Crown	Ailuridae	2	21	26	3	29.79005417	27.0001791	34.92078492	0	0	0	0.077134501	0.004068258	0.180465681	2.117119479	7.06E-05	5.785485909	2.430625794	0.478021506	4.382446564	18	0.192699882	23	26	30.43209728	0	0
Theriiformes	Theria	Eutheria	Placentalia	Euarchontoglires	Glires	Rodentia	Stem	Alagomyidae	0	9	59	53	61.27459742	60.00013159	63.87560118	52.01014571	50.26022452	52.99998709	0.304658147	0.0036393	0.70743321	9.823725475	0.000156923	27.44831789	1.794923719	-0.082999767	3.423875611	7	0.83	6	59	63.98	48.02	53
Theriiformes	Allotheria	NA	NA	NA	NA	Multituberculata	Extinct order	Albionbaataridae	0	2	157	145	168.5095716	157.0008804	195.2731205	137.1797013	118.5249122	144.9988183	0.02924533	1.27E-05	0.109284244	5.050661476	0.000796415	15.52474914	0.528824445	-3.111922143	3.328372974	2	28.83	12	157	502.96	0	145
Theriiformes	Theria	Eutheria	Placentalia	Laurasiatheria	Scrotifera	Artiodactyla	Crown	Albireonidae	0	3	7	3	9.15885106	7.000421139	13.31210004	1.98230981	0.412617723	2.999874832	0.284675734	0.000435661	0.849160749	18.09610494	0.000289549	49.51863373	0.810440299	-2.133746449	3.44113561	3	4.83	4	7	26.32	0	3
Theriiformes	Theria	Eutheria	NA	NA	Cimolesta	Pantodonta	Extinct order	Alcidedorbignyidae	0	2	66	65	66.99558986	66.001167	68.8252855	64.2700761	63.09069975	64.99997762	1.36606625	0.001500427	3.558805684	42.91908962	0.031933072	93.41214714	1.691194619	-0.905378944	3.74817366	2	28.83	1	66	94.83	36.17	65
Theriiformes	Theria	Eutheria	Placentalia	Laurasiatheria	Scrotifera	Artiodactyla	Crown	Allodelphinidae	0	8	27	13	31.19190874	27.00080182	38.92013033	10.6974945	6.496638378	12.99919544	0.092786657	0.00021317	0.26890979	5.897013251	0.001431482	15.75710995	1.055640809	-1.581637063	3.430252809	9	0.58	14	27	35.12	4.88	13
Theriiformes	Allotheria	NA	NA	NA	NA	Multituberculata	Extinct order	Allodontidae	0	8	149	142	151.3252529	150.0001707	154.1068484	140.798774	138.7755755	141.9998265	0.233766933	0.013770304	0.540429323	6.199669023	0.001511086	18.58001587	2.236442707	0.897287676	3.618882899	3	4.83	7	149	182.81	108.19	142
Theriiformes	Theria	Eutheria	Placentalia	Euarchontoglires	Glires	Rodentia	Crown	Allomyidae	0	26	46	20	49.07283711	46.00045613	55.5936032	18.80973429	16.53829506	19.99995034	0.17692402	0.00030502	0.463511801	5.489714322	0.023816358	11.66640267	0.095873366	-1.814094517	2.484899836	26	0.15	26	46	49.9	16.1	20
Theriiformes	Theria	Metatheria	NA	NA	NA	NA	Extinct order	Alphadontidae	0	72	98	67	101.0154882	98.00370841	105.4668177	64.63195227	62.66611414	65.99966501	0.073903547	0.00288981	0.169853598	4.666473013	0.026219297	9.568413552	3.065250111	2.122222319	3.962438899	85	0.05	31	98	99.55	65.45	67
Theriiformes	Theria	Eutheria	Placentalia	Laurasiatheria	Scrotifera	Artiodactyla	Crown	Ambulocetidae	0	4	45	43	45.83512629	45.00030045	47.34778559	42.42665231	41.79967462	42.99965858	1.544402035	0.004060935	3.802664256	36.01386234	0.015081609	86.04638332	1.212663667	-1.571713403	3.524307988	4	2.3	2	45	49.6	38.4	43
Theriiformes	Theria	Eutheria	Placentalia	Laurasiatheria	Scrotifera	Carnivora	Crown	Amphicyonidae	0	150	40	4	41.6533807	40.00009607	44.08290636	3.016580095	1.412632114	3.999988198	0.207583529	0.059329582	0.377044451	1.878370466	0.00024005	4.804494253	3.083962497	2.370992943	3.946723991	188	0.03	36	40	41.08	2.92	4
Theriiformes	NA	NA	NA	NA	NA	Eutriconodonta	Extinct order	Amphidontidae	0	3	176	125	203.4383602	176.0044822	256.8243896	107.7190975	73.44271431	124.9982794	0.006047152	4.10E-05	0.021307657	1.388092178	0.000458686	3.899914027	0.312030732	-3.447320957	3.434629934	3	4.83	51	176	422.33	0	125
Theriiformes	Theria	Eutheria	Placentalia	Afrotheria	Afroinsectiphilia	Macroscelidea	Stem	Amphilemuridae	0	87	60	29	61.5561313	60.00023805	63.99057466	27.81183939	25.96017187	28.99989076	0.220098298	0.051956339	0.414488266	1.368920288	0.000432222	3.840617477	2.365118109	1.225787718	3.58850315	184	0.03	31	60	60.93	28.07	29
Theriiformes	NA	NA	NA	NA	NA	Eutriconodonta	Extinct order	Amphilestidae	0	10	168	127	180.177866	168.9570506	200.0852479	121.1247081	110.8787698	126.997404	0.023676818	0.000363177	0.061977141	0.93882543	1.51E-05	2.712986265	1.478439387	-0.879616076	3.565949908	8	0.68	41	168	195.88	99.12	127
Theriiformes	Theria	Eutheria	Placentalia	Laurasiatheria	Scrotifera	Artiodactyla	Crown	Amphimerycidae	0	23	47	30	48.98682179	47.00203039	52.94842854	29.18958873	27.70358531	29.99997793	0.292334268	0.00253925	0.773600101	8.257092103	0.000945875	17.77093291	0.291217161	-1.694139195	2.496510637	33	0.12	17	47	49.04	27.96	30
Theriiformes	Theria	Eutheria	Placentalia	Euarchontoglires	Euarchonta	Primates	Crown	Amphipithecidae	0	10	42	34	43.76158476	42.00015919	46.89378244	32.96979825	31.13136868	33.99995585	0.396888501	0.00475292	1.003422937	8.65249858	0.00031138	24.24626556	1.141432409	-0.845828487	3.21946638	11	0.44	8	42	45.52	30.48	34
Theriiformes	Theria	NA	NA	NA	NA	Amphitheriida	Extinct order	Amphitheriidae	0	3	167	166	168.4192699	167.0001498	171.2303743	164.1642424	162.5230466	164.9999166	0.595523431	0.001774841	1.607341333	22.07261157	0.004714857	62.31019762	1.573559124	-0.751287341	3.769253485	2	28.83	1	167	195.83	137.17	166
Theriiformes	Theria	Eutheria	Placentalia	Laurasiatheria	Scrotifera	Perissodactyla	Crown	Amynodontidae	0	83	55	24	56.65191498	55.0000151	59.70646389	23.18106004	21.88722109	23.99992582	0.276374131	0.03765151	0.569910408	4.016641687	0.008312622	8.650191544	1.22905509	0.441952145	2.527421612	99	0.04	31	55	56.24	22.76	24
Theriiformes	Theria	Eutheria	Placentalia	Euarchontoglires	NA	Anagalida	Extinct order	Anagalidae	0	25	65	29	70.63803454	66.00005949	76.51251379	26.33301982	22.13192387	28.99953385	0.080737503	0.015115924	0.170104015	0.632246798	0.000143582	1.838940851	1.970224088	0.160102862	3.660393915	24	0.17	36	65	71.12	22.88	29
Theriiformes	Theria	Metatheria	NA	NA	NA	NA	Extinct order	Anatoliadelphyidae	0	2	45	45	47.47216361	46.0003136	50.89383798	42.91323069	40.64320083	43.99996954	0.306923173	0.001071154	0.890868494	28.73585372	0.004001917	80.02649006	1.715858934	-0.624490417	3.785027839	2	28.83	0	45	45	45	45
Theriiformes	Theria	Eutheria	Placentalia	Euarchontoglires	Glires	Rodentia	Crown	Anomalomyidae	0	17	21	9	23.50858639	22.00002733	26.72199798	8.178743384	6.739850173	8.999274294	0.465924713	0.002662623	1.094357087	8.514903834	0.004860914	20.23421987	-0.0538519	-1.979012628	2.407422084	25	0.17	12	21	23.04	6.96	9
Theriiformes	Theria	Eutheria	Placentalia	Euarchontoglires	Glires	Rodentia	Crown	Anomaluridae	6	9	41	31	52.660593	42.00155035	70.02757316	0	0	0	0.010301799	0.000372961	0.026120761	0.892214408	0.000263025	2.573870182	3.295888682	1.16284735	5.349722933	8	0.534127405	10	41	46.34127405	0	0
Theriiformes	Theria	Eutheria	Placentalia	Laurasiatheria	Scrotifera	Artiodactyla	Crown	Anoplotheriidae	0	28	43	29	45.19189492	44.00012938	47.56629014	28.06795395	26.45783985	28.99989454	0.262056297	0.025490198	0.573882372	5.367132375	0.000752337	13.53074941	2.118608565	0.720603075	3.458837395	31	0.13	14	43	44.82	27.18	29
Theriiformes	Theria	Eutheria	Placentalia	Laurasiatheria	Scrotifera	Artiodactyla	Crown	Anthracotheriidae	0	156	49	6	50.81240633	49.00006584	53.32970209	4.606574895	2.610061738	5.999674875	0.185754752	0.068993648	0.310458664	0.977872734	0.000124536	2.637305876	2.783552974	1.998516905	3.764045297	164	0.03	43	49	50.29	4.71	6
Theriiformes	Theria	Eutheria	Placentalia	Laurasiatheria	Scrotifera	Artiodactyla	Crown	Antilocapridae	11	124	23	1	25.40786928	24.00034865	28.21712919	0	0	0	0.157873422	0.006848335	0.374581891	8.998921008	2.204987872	15.31621499	3.593330587	2.219965822	5.106921747	208	0.014577365	22	23	23.32070203	0	0
Theriiformes	Theria	Eutheria	Placentalia	Euarchontoglires	NA	Apatotheria	Extinct order	Apatemyidae	0	70	64	34	66.15148334	64.00293207	68.98482794	32.56484069	30.63449323	33.99977442	0.233228439	0.049567534	0.44874442	2.16549676	0.000186426	5.799450544	2.044976227	1.089904608	3.154791764	102	0.04	30	64	65.2	32.8	34
Theriiformes	Theria	Eutheria	Placentalia	Laurasiatheria	NA	NA	Extinct order	Apheliscidae	0	95	66	50	67.97497735	67.00293388	69.82724784	49.19442167	48.07521785	49.99958917	0.257321137	0.020758059	0.53549823	8.654581556	6.89E-05	18.29213213	3.409648845	2.779500312	3.961342875	383	0	16	66	66	50	50
Theriiformes	Theria	Eutheria	Placentalia	Euarchontoglires	Glires	Rodentia	Crown	Aplodontidae	1	110	37	1	39.72673739	37.00954967	42.69962563	0	0	0	0.161529508	0.070956973	0.258549508	0.568724886	7.06E-05	1.644025444	3.474442205	2.67433677	4.35653488	156	0.019515286	36	37	37.70255031	0	0
Theriiformes	Theria	Eutheria	Placentalia	Laurasiatheria	NA	Eulipotyphla	Crown	Apternodontidae	0	18	45	31	47.54551914	45.00228827	52.30377144	30.14649216	28.67523592	30.99970798	0.120612895	0.00035185	0.35475157	13.91748597	0.000719281	28.55805411	1.594675034	-0.133070839	3.145550403	25	0.17	14	45	47.38	28.62	31
Mammaliaformes (non-mammalian)	NA	NA	NA	NA	NA	Haramyidae	Extinct order	Arboroharamiyidae	0	2	161	159	162.9516515	161.000482	167.3796629	157.6988367	154.8301945	158.9998025	0.449436835	0.000244976	1.420147147	30.13007063	0.003016717	79.51144025	1.107748756	-2.095665164	3.756612606	2	28.83	2	161	218.66	101.34	159
Theriiformes	Theria	Eutheria	Placentalia	Laurasiatheria	Scrotifera	Notoungulata	Extinct order	Archaeohyracidae	0	46	48	22	50.61430448	49.00017703	53.72923622	20.73304489	18.72995607	21.99996931	0.207717842	0.033577034	0.442689105	2.443393423	0.000890245	6.468715888	1.847757604	0.58706488	3.223711309	42	0.09	26	48	50.34	19.66	22
Theriiformes	Theria	Eutheria	NA	NA	Cimolesta	Pantodonta	Extinct order	Archaeolambdidae	0	1	53	53	54.57132699	53.00043285	57.14392697	51.8050327	49.69425176	52.99975142	0.985241308	3.97E-05	2.972387209	33.12090483	0.007042939	83.68227398	1.72367354	-0.767708147	3.823416946	1	NA	0	53	NA	NA	53
Theriiformes	Theria	Eutheria	Placentalia	Laurasiatheria	Scrotifera	Artiodactyla	Crown	Archaeomerycidae	0	8	41	35	43.7140842	42.00039335	47.50241727	32.96981584	31.01432238	33.99988649	0.24544848	0.001461856	0.661215068	11.24348049	0.000866436	28.34675238	1.142725599	-1.567336145	3.47677157	13	0.36	6	41	43.16	32.84	35
Theriiformes	Theria	Eutheria	Placentalia	Laurasiatheria	Scrotifera	Chiroptera	Crown	Archaeonycteridae	0	7	56	42	60.48110394	56.00065353	69.02538143	39.45104301	34.90766169	41.99976123	0.086534185	0.000683173	0.252140753	4.927901448	0.003934667	13.3191584	1.029958094	-1.788523761	3.366016651	6	1.06	14	56	70.84	27.16	42
Theriiformes	Theria	Eutheria	Placentalia	Laurasiatheria	Scrotifera	Notoungulata	Extinct order	Archaeopithecidae	0	16	57	39	59.60171329	57.00063353	65.1557616	37.86349807	35.53567906	38.99993275	0.364092117	0.000815862	0.874111228	5.070559705	6.08E-05	12.69151101	-0.675257833	-3.082822328	2.445734414	20	0.21	18	57	60.78	35.22	39
Theriiformes	Theria	Eutheria	Placentalia	Euarchontoglires	Euarchonta	Primates	Crown	Archicebidae	0	1	50	50	51.43134857	50.00137232	54.09216743	48.85026768	46.56264618	49.99997836	0.996877352	0.00105668	2.997198781	33.40280568	0.000278544	88.59370313	1.608348567	-1.059505711	3.913409212	1	NA	0	50	NA	NA	50
Theriiformes	Theria	Eutheria	Placentalia	Laurasiatheria	NA	Arctocyonia	Extinct order	Arctocyonidae	0	191	66	48	69.11620169	68.00429608	70.85678003	47.20286294	46.03461845	47.99794373	0.311706818	0.148856397	0.488879235	1.449759696	0.000317761	4.240727387	4.857269046	4.355882137	5.261145681	356	0.01	20	68	68.2	47.8	48
Theriiformes	Theria	Eutheria	Placentalia	Laurasiatheria	NA	Arctostylopida	Extinct order	Arctostylopidae	0	23	62	50	64.21852393	63.0003463	66.40250589	48.99110338	47.32317946	49.99993295	0.265782614	0.032768027	0.553615358	5.048306118	6.28E-05	14.09004664	2.236608344	0.801991052	3.558927369	24	0.17	12	62	64.04	47.96	50
Theriiformes	Allotheria	NA	NA	NA	NA	Multituberculata	Extinct order	Arginbaataridae	0	1	116	116	117.5854782	116.0002167	120.4870463	114.7136716	112.2369217	115.9997541	0.993940572	9.46E-05	3.026873329	31.01637343	0.000788731	84.67802776	1.580126939	-1.243672312	3.740558326	1	NA	0	116	NA	NA	116
Theriiformes	Theria	Metatheria	Marsupialia	NA	NA	Argyrolagoidea	Extinct order	Argyrolagidae	0	17	32	3	38.50823665	33.00022259	49.97300572	1.642788816	0.227875715	2.998153054	0.055218127	2.85E-05	0.171738978	6.777532184	0.126828163	12.95715255	0.640016366	-1.304943312	3.048813346	24	0.17	29	32	36.93	0	3
Theriiformes	Theria	Eutheria	Placentalia	Euarchontoglires	Glires	Rodentia	Crown	Armintomyidae	0	1	49	49	50.47119693	49.00024485	53.309892	47.84408095	45.59523221	48.99999225	0.964918678	0.000360807	2.938611856	37.22827069	0.007396631	87.89877504	1.590471789	-1.099124052	3.775198231	1	NA	0	49	NA	NA	49
Theriiformes	Theria	Eutheria	Placentalia	Afrotheria	Paenungulata	Embrithopoda	Extinct order	Arsinoitheriidae	0	10	53	26	59.63310695	53.00106892	72.47466042	22.38770817	15.92547155	25.99886002	0.063861411	0.000257505	0.196336194	2.279883005	0.00022773	6.298994185	0.623105503	-2.747312007	3.394466999	9	0.58	27	53	68.66	10.34	26
Theriiformes	Theria	Eutheria	Placentalia	Laurasiatheria	Scrotifera	Artiodactyla	Crown	Ashleycetidae	0	1	31	31	32.43481291	31.00052133	35.43326487	29.92293322	27.82924318	30.99987618	0.969159724	0.001240211	2.899573209	42.38943723	0.006655594	91.30294486	1.631776611	-0.997591564	3.738832977	1	NA	0	31	NA	NA	31
Theriiformes	Theria	Eutheria	Placentalia	Laurasiatheria	NA	Astrapotheria	Extinct order	Astrapotheriidae	0	35	46	11	51.5487872	47.00005664	59.71311732	8.7471946	5.733975052	10.99936342	0.057172734	0.000561754	0.131513955	3.606184396	0.000573442	7.882938483	2.07595494	0.631853909	3.539671623	69	0.05	35	46	47.75	9.25	11
Theriiformes	Theria	Eutheria	Placentalia	Euarchontoglires	Euarchonta	Primates	Crown	Atelidae	27	12	14	1	17.80119088	15.00046291	23.29378186	0	0	0	0.02106344	9.87E-06	0.063647969	13.71640448	0.051263485	26.77390753	4.391778492	2.608054257	6.065010393	14	0.259155105	13	14	17.36901636	0	0
Theriiformes	Theria	Eutheria	Placentalia	Euarchontoglires	Euarchonta	Primates	Stem	Azibiidae	0	9	54	44	57.37107145	55.00058114	62.37551668	42.39047032	39.5834435	43.9993095	0.168434346	0.001136503	0.445992589	7.760102218	0.001108416	20.50263341	1.140866776	-1.468031165	3.305255575	5	1.47	10	54	68.7	29.3	44
Theriiformes	Theria	Eutheria	Placentalia	Laurasiatheria	Scrotifera	Artiodactyla	Crown	Balaenidae	5	34	20	1	23.64807319	20.00428282	29.57548114	0	0	0	0.042553713	0.000143384	0.144136155	17.76056098	8.000890972	28.93941777	2.215190721	0.239167567	4.297632488	127	0.024060547	19	20	20.4571504	0	0
Theriiformes	Theria	Eutheria	Placentalia	Laurasiatheria	Scrotifera	Artiodactyla	Crown	Balaenopteridae	11	44	19	1	22.00490548	19.00107621	26.93483586	0	0	0	0.042366751	2.17E-05	0.147132096	19.1568229	7.179354517	30.76292905	2.918424691	0.960006713	4.777869987	93	0.033098261	18	19	19.59576869	0	0
Theriiformes	Theria	Metatheria	Marsupialia	Australidelphia	NA	Diprotodontia	Crown	Balbaridae	0	3	24	15	29.12929871	24.00023089	39.81946493	11.83448965	5.648906344	14.99988076	0.063242927	0.000148064	0.213867544	9.743388741	0.000671532	26.10958619	0.718261095	-2.556868442	3.501019795	4	2.3	9	24	44.7	0	15
Theriiformes	Theria	Eutheria	Placentalia	Laurasiatheria	Scrotifera	Carnivora	Crown	Barbourofelidae	0	20	23	6	25.18767034	23.00014702	29.46101442	4.921560598	3.037298624	5.999710127	0.303141923	0.00027174	0.739642705	5.242883706	0.000209964	13.70658288	0.364567711	-1.840215082	2.693523134	29	0.14	17	23	25.38	3.62	6
Theriiformes	Theria	Eutheria	NA	NA	Cimolesta	Pantodonta	Extinct order	Barylambdidae	0	10	62	53	63.91332884	62.00004969	67.64349623	52.00260602	50.09592583	52.99986514	0.434559822	0.004296808	1.118672145	7.879004629	0.00090046	21.9567875	0.30099779	-2.619385897	2.844533762	20	0.21	9	62	63.89	51.11	53
Theriiformes	Theria	Eutheria	Placentalia	Afrotheria	Paenungulata	Proboscidea	Stem	Barytheriidae	0	4	38	31	41.47014827	38.00038656	48.55915027	28.95591313	24.71155491	30.99989047	0.157645734	0.000145278	0.488906939	10.32316575	0.003256581	28.46244259	0.621750236	-2.517856988	3.370845284	4	2.3	7	38	54.1	14.9	31
Theriiformes	Theria	Eutheria	Placentalia	Laurasiatheria	Scrotifera	Artiodactyla	Crown	Basilosauridae	0	53	45	34	46.59113598	45.00091986	49.30917535	32.44700669	31.9136299	32.99999874	0.160616865	0.000292983	0.46724562	18.49001625	0.287816814	33.80994348	3.30614833	2.947084274	3.949727337	146	0.03	11	45	45.33	33.67	34
Theriiformes	Theria	Eutheria	Placentalia	Euarchontoglires	Glires	Rodentia	Crown	Bathyergidae	21	44	34	1	38.44269458	35.00349116	42.73666372	0	0	0	0.053361235	0.013288496	0.102757635	0.80900273	1.05E-05	2.263465034	4.291246753	2.696213586	6.023602746	95	0.032382763	33	34	35.06863117	0	0
Theriiformes	Theria	Eutheria	Eutheria	NA	Cimolesta	Pantodonta	Extinct order	Bemalambdidae	0	8	66	62	68.04949294	67.00075127	70.30917414	61.34169635	60.2716735	61.99985347	0.355524347	0.000415453	0.955435849	34.41721966	0.005799678	76.53500518	1.775969169	0.31516416	3.221502897	7	0.83	4	66	69.32	58.68	62
Theriiformes	Theria	Eutheria	Eutheria	NA	NA	NA	Extinct order	Bobolestidae	0	2	99	97	100.8648266	99.00217431	104.9148583	95.78511243	93.0751885	96.99987899	0.432150811	6.28E-05	1.344337843	32.86591303	0.004398612	86.12853406	1.162711945	-1.755789246	3.577039524	2	28.83	2	99	156.66	39.34	97
Theriiformes	Allotheria	NA	NA	NA	NA	Multituberculata	Extinct order	Boffiidae	0	1	65	65	66.4700467	65.00026517	68.98007989	63.8884662	61.77800772	64.99986841	1.015880952	0.000217482	3.059093726	39.23437422	0.0014281	90.5898916	1.699799747	-0.930605377	3.874863545	1	NA	0	65	NA	NA	65
Theriiformes	Theria	Metatheria	NA	Polydolopimorphia	NA	NA	Extinct order	Bonapartheriidae	0	2	54	35	68.88006218	54.00483201	101.9784831	26.26906551	9.761547029	34.99532271	0.016193674	2.61E-05	0.059301712	3.29657108	0.000299329	9.746833395	0.441530145	-3.432293045	3.45719852	2	28.83	19	54	601.77	0	35
Theriiformes	Theria	NA	NA	Meridiolestida	NA	NA	Extinct order	Bondesiidae	0	1	82	82	83.87765159	82.00010429	87.67878665	80.49826783	77.28007557	81.99990939	0.989075922	7.62E-05	3.083186775	30.54361984	0.007144181	79.03055945	1.5876253	-0.94837031	3.826356705	1	NA	0	82	NA	NA	82
Theriiformes	Theria	Metatheria	NA	Sparassodonta	NA	NA	Extinct order	Borhyaenidae	0	31	51	10	56.98876903	51.00330797	68.51934409	8.22491936	5.317883495	9.999038579	0.02860469	0.00014499	0.08269795	4.87256149	0.096255383	9.167238526	1.871504101	-0.007859083	3.60681427	47	0.08	41	51	54.28	6.72	10
Theriiformes	Theria	Eutheria	Placentalia	Laurasiatheria	Scrotifera	Artiodactyla	Crown	Bovidae	348	475	33	1	38.02851834	33.58133852	45.70319402	0	0	0	0.000191685	7.32E-07	0.000642251	22.65731931	17.44185507	28.22640431	7.603646619	6.124102115	8.935249271	922	0.003257991	32	33	33.10425571	0	0
Theriiformes	Theria	Eutheria	Placentalia	Laurasiatheria	Scrotifera	Perissodactyla	Crown	Brontotheriidae	0	124	56	29	58.28189761	57.00018741	60.68800033	28.0178584	26.41478873	28.99966928	0.195182607	0.05711791	0.344881347	2.146518602	6.02E-05	5.491612718	3.557983571	2.908143251	4.304405877	220	0.02	27	56	56.54	28.46	29
Theriiformes	Theria	Metatheria	Marsupialia	Australidelphia	NA	Diprotodontia	Crown	Burramyidae	5	13	28	1	33.84679933	28.000372	44.51354675	0	0	0	0.016460281	1.69E-05	0.063756073	13.19383165	3.189332153	22.83768962	0.457727125	-1.920416784	2.854341578	22	0.153330585	27	28	32.13992581	0	0
Theriiformes	Theria	Metatheria	Marsupialia	Ameridelphia	NA	Paucituberculata	Crown	Caenolestidae	7	13	40	6	47.96365661	40.00194561	62.89453714	0	0	0	0.011532261	2.61E-06	0.030688878	2.00939888	0.000209731	5.297900627	3.522474969	1.227170769	5.536115597	15	0.238598968	34	40	48.11236493	0	0
Theriiformes	Theria	Eutheria	Placentalia	Laurasiatheria	Scrotifera	Artiodactyla	Stem	Cainotheriidae	0	30	38	10	40.88252682	38.00078423	44.95986837	8.38732723	5.678192372	9.999671524	0.168355038	0.015207712	0.381036572	1.615215966	0.000165216	4.532726075	1.53271821	-0.357734546	3.304947841	34	0.12	28	38	41.36	6.64	10
Theriiformes	Theria	Eutheria	Placentalia	Euarchontoglires	Glires	Rodentia	Crown	Calomyscidae	8	2	12	6	20.18283031	12.00433424	36.57024043	0	0	0	0.011234822	2.29E-05	0.034624101	5.676052594	0.002510383	15.80796498	3.243105324	0.090417427	5.738757254	2	19	6	12	126	0	0
Theriiformes	Theria	Eutheria	Placentalia	Laurasiatheria	Scrotifera	Artiodactyla	Crown	Camelidae	20	274	45	1	62.55354399	46.00241308	115.6846364	0	0	0	0.015000093	4.90E-09	0.05311601	9.661712323	5.751146881	13.63451316	3.929748838	2.302518764	5.723428368	473	0.006367075	44	45	45.28015128	0	0
Theriiformes	Theria	Eutheria	Placentalia	Laurasiatheria	Scrotifera	Notoungulata	Extinct order	Campanorcidae	0	1	53	53	54.66834937	53.00101496	57.86508748	51.72684518	49.10140179	52.99973562	0.941693426	9.96E-05	2.888516839	33.6014574	0.001696412	82.83358663	1.585747126	-1.291050337	3.874566021	1	NA	0	53	NA	NA	53
Theriiformes	Theria	Eutheria	Placentalia	Laurasiatheria	Scrotifera	Carnivora	Crown	Canidae	65	664	47	1	54.09215809	47.00076784	72.95299475	0	0	0	0.018732031	1.30E-05	0.054107081	8.988123039	5.694567345	12.11282837	5.055926601	3.715592185	6.429679134	1428	0.002101527	46	47	47.09667024	0	0
Theriiformes	Theria	Eutheria	Placentalia	Euarchontoglires	Glires	Rodentia	Crown	Capromyidae	17	4	17	1	23.84583568	17.00083583	36.68343847	0	0	0	0.008703999	6.99E-06	0.02761862	8.058883168	0.004390755	19.81941639	3.266525015	0.575627493	5.850694799	7	0.647548972	16	17	27.36078356	0	0
Theriiformes	Theria	Eutheria	Placentalia	Laurasiatheria	NA	Xenungulata	Extinct order	Carodniidae	0	4	57	52	59.18775306	57.0010257	63.72170639	50.66911522	48.05864758	51.99982566	0.235436545	0.001295648	0.699570625	18.22344263	0.001184973	46.88493609	0.819007623	-2.261659748	3.428647896	4	2.3	5	57	68.5	40.5	52
Theriiformes	Theria	Eutheria	Placentalia	Euarchontoglires	Euarchonta	Primates	Stem	Carpolestidae	0	41	63	44	65.17881525	63.01497888	67.55890622	42.80813273	41.00869996	43.99987091	0.238287783	0.074309435	0.435654578	1.280229776	0.000143915	3.702420243	2.664711742	1.462925131	3.802835293	67	0.05	19	63	63.95	43.05	44
Theriiformes	NA	NA	NA	NA	Dryolestoidea	Dryolestida	Extinct order	Casamiquelidae	0	3	82	82	83.95814758	83.00059649	85.79996872	80.24300019	79.01957418	80.99968876	0.455633415	0.000832674	1.161119072	30.76301425	0.001628453	83.75975759	2.005583919	-0.065401092	3.844814776	1	NA	0	82	NA	NA	82
Theriiformes	Theria	Eutheria	Placentalia	Euarchontoglires	Glires	Rodentia	Crown	Castoridae	6	183	36	1	38.64876687	36.00007484	43.1862263	0	0	0	0.12054454	0.00736443	0.271529361	5.868844933	1.697890761	9.84647269	3.317585323	2.280276279	4.55790917	457	0.006591215	35	36	36.23069254	0	0
Theriiformes	Theria	Eutheria	Placentalia	Euarchontoglires	Glires	Rodentia	Crown	Caviidae	29	72	14	1	16.37030656	15.00011216	19.07930215	0	0	0	0.071089332	0.000292661	0.206690653	17.71584032	4.35027651	30.75720368	5.315600433	3.896046626	6.73208347	131	0.023311661	13	14	14.30305159	0	0
Theriiformes	Theria	Eutheria	Placentalia	Euarchontoglires	Euarchonta	Primates	Crown	Cebidae	89	25	28	1	33.55318442	28.09904482	42.91097383	0	0	0	0.003396436	1.07E-05	0.01179581	10.25691111	2.306538932	17.73240475	6.396196928	5.003404552	7.836466701	19	0.18108035	27	28	32.88916946	0	0
Theriiformes	Theria	Eutheria	Placentalia	Laurasiatheria	Scrotifera	Artiodactyla	Stem	Cebochoeridae	0	25	44	35	46.2307465	45.0007904	48.90818306	33.36465179	32.33770567	33.99993999	0.251193161	0.000625514	0.623632662	14.02660947	0.034196951	29.02043311	2.125829236	1.174294861	3.383495726	28	0.15	9	44	45.35	33.65	35
Theriiformes	Theria	Eutheria	Placentalia	Euarchontoglires	Glires	Rodentia	Crown	Cephalomyidae	0	7	28	19	30.75970706	28.00031665	35.97448879	17.45601588	14.65235608	18.99992528	0.142620482	0.001031717	0.394969714	9.758583675	2.95E-05	26.0742104	1.358400404	-1.171347887	3.442165368	4	2.3	9	28	48.7	0	19
Theriiformes	Theria	Eutheria	Placentalia	Euarchontoglires	Euarchonta	Primates	Crown	Cercopithecidae	169	97	14	1	16.7557313	14.03729345	20.37985818	0	0	0	0.007552056	1.55E-05	0.025201496	24.31356503	10.6557545	38.61810755	6.574354126	4.629475837	8.510588264	322	0.009376183	13	14	14.12189038	0	0
Theriiformes	Theria	Eutheria	Placentalia	Laurasiatheria	Scrotifera	Artiodactyla	Crown	Cervidae	123	138	37	1	46.53937037	38.00334733	62.16755524	0	0	0	0.000188374	1.93E-08	0.000723333	19.91121177	14.01364954	26.35328065	6.027563171	4.948002897	7.131568704	514	0.005856718	36	37	37.21084185	0	0
Theriiformes	Theria	Eutheria	Placentalia	Laurasiatheria	Scrotifera	Artiodactyla	Crown	Cetotheriidae	1	69	20	1	22.20816223	21.00001903	24.6760137	0	0	0	0.258835968	0.0065076	0.552616474	6.09986545	0.00143069	13.36496175	2.452193808	1.650596177	3.433095729	97	0.031697542	19	20	20.6022533	0	0
Theriiformes	Theria	Eutheria	Placentalia	Laurasiatheria	Scrotifera	Perissodactyla	Crown	Chalicotheriidae	0	58	52	4	55.54963101	52.00037353	61.9434251	2.564593368	0.593109486	3.999471695	0.127588035	0.005354681	0.294486509	2.121407453	5.24E-05	4.989818835	1.046209849	-0.540962573	2.856838125	79	0.05	48	52	54.4	1.6	4
Theriiformes	Theria	Eutheria	Placentalia	Laurasiatheria	NA	Eulipotyphla	Crown	Changlelestidae	0	19	56	24	62.05907611	56.00153035	73.97327685	22.34100421	18.98831469	23.99993215	0.089457956	3.54E-07	0.268531219	5.514266189	0.002480043	10.7615778	-0.504724634	-3.721560176	2.6920056	29	0.14	32	56	60.48	19.52	24
Theriiformes	Theria	Eutheria	Placentalia	Euarchontoglires	Glires	Rodentia	Crown	Chapattimyidae	0	50	57	22	59.46309274	57.00091546	62.94599067	20.23823898	17.57808381	21.99993443	0.098411541	0.025153513	0.189199523	1.318217117	0.000117316	3.620897156	2.902585818	1.634566092	4.078388849	22	0.19	35	57	63.65	15.35	22
Theriiformes	Theria	Eutheria	Placentalia	Euarchontoglires	Euarchonta	Primates	Crown	Cheirogaleidae	40	1	1	1	1.672129611	1.000368399	2.11857236	0	0	0	1.51999516	3.71E-05	3.784033748	38.71118153	0.00471949	89.93101335	5.364519394	2.801383082	7.514305851	4	1.714417617	0	1	1	0	0
Theriiformes	Theria	Eutheria	Placentalia	Euarchontoglires	Glires	Rodentia	Crown	Chinchillidae	7	41	32	1	34.87439798	32.00014002	39.76575156	0	0	0	0.08855568	0.00067224	0.223882825	3.442969566	0.0004247	8.064220476	2.415966337	0.20727598	4.533339617	61	0.051196323	31	32	33.58708603	0	0
Theriiformes	Theria	Eutheria	Placentalia	Xenarthra	NA	Cingulata	Crown	Chlamyphoridae	13	20	23	10	26.39146239	24.00030606	30.69024045	0	0	0	0.028616335	0.005299224	0.05882611	1.378125039	0.000192379	3.898382223	4.991606971	3.430948913	6.345312166	35	0.092107999	13	23	24.19740399	0	0
Theriiformes	Theria	Eutheria	Placentalia	Laurasiatheria	Scrotifera	Artiodactyla	Crown	Choeropotamidae	0	50	56	32	59.28681781	56.00029245	64.88378206	31.2206158	30.05767237	31.99990995	0.077439953	0.00047907	0.220691601	9.504333674	0.847290061	17.4140476	2.509337057	1.710115453	3.579038948	48	0.08	24	56	57.92	30.08	32
Theriiformes	Theria	Eutheria	Placentalia	Afrotheria	Afroinsectiphilia	Afrosoricida	Crown	Chrysochloridae	21	6	42	1	58.10823997	43.00014089	85.90368583	0	0	0	0.004036809	8.14E-06	0.011552169	2.034303538	0.000361522	5.334869301	3.543549173	0.931304296	6.204074288	5	1.114742527	41	42	87.7044436	0	0
Theriiformes	Theria	Eutheria	NA	NA	Cimolesta	NA	Extinct order	Cimolestidae	0	65	77	51	78.53516966	77.00001366	80.96755059	50.00221802	48.35849074	50.99982228	0.245317369	0.028707853	0.511845436	3.667466525	0.000453511	8.954002628	1.780046964	0.643352732	3.143075428	98	0.04	26	77	78.04	49.96	51
Theriiformes	Allotheria	NA	NA	NA	NA	Multituberculata	Extinct order	Cimolodontidae	0	32	96	57	101.8380135	96.0005339	113.5102229	55.65341917	53.16413617	56.99918269	0.043643071	0.000296903	0.134546049	7.008226785	1.372052848	12.54819984	0.380826513	-1.489752689	2.961528307	90	0.04	39	96	97.56	55.44	57
Theriiformes	Allotheria	NA	NA	NA	NA	Multituberculata	Extinct order	Cimolomyidae	0	50	85	67	87.07142083	85.00805034	90.50542917	65.2736791	64.13685016	65.99995797	0.137591752	0.001831465	0.349563381	9.615229456	0.153685611	17.99622284	2.864175107	2.014908926	3.778762983	144	0.03	18	85	85.54	66.46	67
Theriiformes	Theria	Eutheria	Placentalia	Laurasiatheria	Scrotifera	Artiodactyla	Crown	Climacoceratidae	0	5	20	15	21.56532624	20.00032591	24.73111513	14.1509317	12.40055233	14.99989026	0.599259594	0.001840875	1.707806346	22.07319277	0.001486398	54.81246468	-0.200187908	-3.777592967	2.934794372	9	0.58	5	20	22.9	12.1	15
Theriiformes	Theria	Eutheria	Placentalia	Euarchontoglires	Glires	Rodentia	Crown	Coendidae	0	1	17	17	18.49145165	17.00009302	20.9894566	15.94517082	13.96477074	16.99991953	1.015725151	0.0002316	3.123121428	36.4379622	0.000131129	88.96610998	1.577329789	-1.108621546	3.73678443	1	NA	0	17	NA	NA	17
Theriiformes	Theria	Eutheria	NA	NA	Cimolesta	Taeniodonta	Extinct order	Conoryctidae	0	8	64	56	66.2505427	64.00053667	69.91214036	54.70836214	52.3994185	55.99999153	0.252705371	0.000143487	0.626279389	5.795639361	0.000393186	16.81769414	1.614912893	-0.36859834	3.408441481	13	0.36	8	64	66.88	53.12	56
Theriiformes	Allotheria	NA	NA	NA	NA	Multituberculata	Extinct order	Corriebaataridae	0	1	119	119	120.4923643	119.0000533	123.3234275	117.8393956	115.58566	118.9999823	1.005821836	0.00059148	3.064389524	41.47763033	0.052257711	90.71788252	1.479316066	-1.412499219	3.753138708	1	NA	0	119	NA	NA	119
Theriiformes	Theria	Eutheria	NA	NA	Cimolesta	Pantodonta	Extinct order	Coryphodontidae	0	50	58	35	59.79883094	58.00235111	61.99309797	33.87771202	32.08307992	34.99988848	0.336641974	0.082512069	0.632661699	1.206233636	0.000241048	3.51400605	2.023789698	0.787951245	3.334441781	201	0.02	23	58	58.46	34.54	35
Theriiformes	Theria	Eutheria	Placentalia	Euarchontoglires	Glires	Rodentia	Crown	Cricetidae	849	1019	47	1	53.34313263	48.0002365	65.82403836	0	0	0	0.00387932	2.94E-05	0.009591746	7.673226278	4.922553529	10.38950045	9.631844744	8.560509563	10.8410355	1353	0.002218235	46	47	47.10203881	0	0
Theriiformes	Theria	Eutheria	Placentalia	Euarchontoglires	Glires	Rodentia	Crown	Ctenodactylidae	5	91	41	14	43.30168475	41.00088198	46.77757832	0	0	0	0.06734416	0.018031816	0.132164006	0.650011334	4.24E-05	1.843922544	4.471613071	2.962643887	5.944389927	91	0.033846088	27	41	41.91384438	0	0
Theriiformes	Theria	Eutheria	Placentalia	Euarchontoglires	Glires	Rodentia	Crown	Ctenomyidae	74	31	20	1	24.08454385	20.00442974	30.4138201	0	0	0	0.012677777	2.37E-05	0.03752479	8.85696166	0.015439795	17.05706891	5.113419293	2.893852968	7.288731309	48	0.065814168	19	20	21.2504692	0	0
Theriiformes	Theria	Eutheria	Placentalia	Euarchontoglires	Glires	Rodentia	Crown	Cuniculidae	2	3	3	1	4.288515261	3.000089562	6.714944713	0	0	0	0.429030866	0.000461073	1.124686185	35.37052258	0.012378906	85.78858609	1.875332897	-1.095286053	4.252394642	19	0.18108035	2	3	3.362160701	0	0
Theriiformes	Theria	Eutheria	Placentalia	Xenarthra	NA	Pilosa	Crown	Cyclopedidae	1	1	5	5	10.18032717	5.001569742	21.32450745	0	0	0	0.073327446	3.31E-06	0.250749011	13.92625891	0.000403566	39.23356212	1.35163664	-1.344648722	3.68236599	1	NA	0	5	NA	0	0
Theriiformes	Theria	Eutheria	Placentalia	Euarchontoglires	Glires	Rodentia	Stem	Cylindrodontidae	0	68	56	26	58.8345544	57.00238806	62.59801271	24.86350914	23.07456319	25.99979359	0.142510472	0.017667884	0.303210028	3.215220432	1.41E-05	7.606975494	2.506534109	1.437076387	3.634357704	91	0.04	30	56	57.2	24.8	26
Theriiformes	Theria	NA	NA	NA	Cimolesta	Pantodonta	Extinct order	Cyriacotheriidae	0	10	64	56	65.19713921	64.00148949	67.5939389	55.46434993	55.00454395	55.97453991	0.670508009	0.002784994	1.790360621	43.86569866	1.251714327	90.93437933	-1.148952057	-2.862965585	1.028914235	18	0.24	8	64	65.92	54.08	56
Theriiformes	Theria	Eutheria	Placentalia	Laurasiatheria	Scrotifera	Artiodactyla	Crown	Dalpiazinidae	0	2	23	19	26.80440734	23.00272657	35.47806134	16.69850841	11.35914834	18.99955397	0.136712795	0.000140489	0.465835512	16.72229073	0.001927142	47.5342318	0.866154473	-2.320468816	3.437478455	2	28.83	4	23	138.32	0	19
Theriiformes	Theria	Eutheria	Placentalia	Xenarthra	NA	Cingulata	Crown	Dasypodidae	17	182	54	1	60.16863321	54.00084334	71.69448593	0	0	0	0.048889946	0.000292917	0.125168651	4.576679943	1.997455093	7.244963468	3.251131507	1.63378806	5.041742676	242	0.012508003	53	54	54.66292417	0	0
Theriiformes	Theria	Eutheria	Placentalia	Euarchontoglires	Glires	Rodentia	Crown	Dasyproctidae	15	13	21	1	25.36983945	21.00438604	32.73781716	0	0	0	0.0305608	0.000126076	0.073894923	4.460146401	0.000525187	11.08382011	3.625823395	1.84963305	5.400440275	13	0.283568842	20	21	26.67137684	0	0
Theriiformes	Theria	Eutheria	Marsupialia	Australidelphia	NA	Dasyuromorphia	Crown	Dasyuridae	81	48	22	1	26.596658	22.03778615	33.53566509	0	0	0	0.000871508	1.84E-07	0.003448925	26.5455154	15.39130108	37.54872248	5.696268678	4.477164393	7.086672251	44	0.072152374	21	22	23.51519985	0	0
Theriiformes	Theria	Eutheria	Placentalia	Euarchontoglires	Glires	Mixodontia	Extinct order	Decipomyidae	0	1	56	56	57.60911441	56.00040277	61.05536439	54.74760011	52.12692402	55.99983383	0.927398085	4.05E-05	2.958886333	33.77485366	0.002033276	88.40419404	1.562570851	-1.118841883	3.762856325	1	NA	0	56	NA	NA	56
Theriiformes	Theria	Eutheria	Placentalia	Afrotheria	Paenungulata	Proboscidea	Crown	Deinotheriidae	1	55	26	1	27.22522755	26.00055777	29.5496606	0	0	0	0.611977067	0.097754318	1.159984784	3.644647954	0.000871953	8.36920188	-0.092213516	-1.132516456	1.250541677	174	0.017467169	25	26	26.43667923	0	0
Theriiformes	Theria	Eutheria	Placentalia	Laurasiatheria	Scrotifera	Artiodactyla	Crown	Delphinidae	41	88	23	1	27.08092554	23.01863617	33.00693764	0	0	0	0.001886329	3.33E-06	0.006642029	28.9733696	19.21683417	39.17046114	5.146839283	3.888712188	6.543757649	278	0.010873611	22	23	23.23921943	0	0
Theriiformes	Theria	Metatheria	NA	Deltatheroida	NA	NA	Extinct order	Deltatheridiidae	0	21	122	57	132.7002883	123.0042175	148.1939382	52.09671833	43.84744758	56.99874015	0.026655385	0.00020823	0.069904016	0.942107888	1.51E-06	2.534432501	1.359876599	-1.162981717	3.54483149	24	0.17	65	122	133.05	45.95	57
Theriiformes	Theria	Eutheria	Placentalia	Euarchontoglires	Euarchonta	Primates	Crown	Dendropithecidae	0	4	20	15	21.88393489	20.0002836	25.79500118	13.99662019	11.71963705	14.99994877	0.303214886	0.000714263	0.909490042	28.79428986	0.015753127	70.15927146	0.056759987	-3.220292486	3.296272947	4	2.3	5	20	31.5	3.5	15
Theriiformes	Theria	Eutheria	Placentalia	Laurasiatheria	Scrotifera	Perissodactyla	Crown	Deperetellidae	0	9	49	39	51.4612866	49.00021396	55.62958611	38.11848117	36.354159	38.99989054	0.094761918	5.67E-05	0.316512092	26.86837958	0.009537471	58.7311861	0.886519058	-1.156899959	2.820459815	12	0.39	10	49	52.9	35.1	39
Theriiformes	Theria	Metatheria	NA	NA	NA	NA	Extinct order	Derorhynchidae	0	13	54	37	57.96869713	55.00132707	63.8169866	34.17593275	30.70808281	35.99987542	0.094765661	0.003866385	0.232549303	3.764381837	0.000359555	10.10609638	1.764604755	-0.041952829	3.515794426	7	0.83	17	54	68.11	22.89	37
Theriiformes	Theria	Eutheria	Placentalia	Laurasiatheria	Scrotifera	Carnivora	Crown	Desmatophocidae	0	16	22	9	24.03746963	22.00030133	28.14586964	8.165485209	6.596560896	8.999915914	0.315901528	0.001286831	0.820341888	10.55589056	0.000915853	23.5556098	0.125980664	-1.967902449	2.412721734	19	0.23	13	22	24.99	6.01	9
Theriiformes	Theria	Eutheria	Placentalia	Laurasiatheria	Scrotifera	Perissodactyla	Crown	Desmostylidae	0	37	31	6	33.32161995	31.00041035	38.32892816	5.343440762	4.265641026	5.999950964	0.356226705	0.004767875	0.797840577	6.949167428	0.227651413	13.03273554	-0.734923763	-1.729334632	0.942475255	93	0.04	25	31	32	5	6
Theriiformes	Theria	Eutheria	Placentalia	Laurasiatheria	Scrotifera	Artiodactyla	Stem	Diacodexeidae	0	107	56	39	58.58861915	57.00849783	60.25228197	38.15322067	36.97228438	38.99972505	0.353540836	0.156465742	0.567548569	1.460111237	0.00021785	4.294863372	4.049945287	3.373190405	4.716082975	347	0.01	17	56	56.17	38.83	39
Theriiformes	Theria	Eutheria	Placentalia	Euarchontoglires	Glires	Rodentia	Crown	Diatomyidae	1	19	34	12	40.28096298	35.00050284	48.22894884	0	0	0	0.055502179	0.007773585	0.122667114	0.876542193	5.42E-05	2.519886941	2.048620232	0.247468445	3.624314647	18	0.192699882	22	34	38.2393974	0	0
Theriiformes	Theria	Eutheria	Placentalia	Laurasiatheria	Scrotifera	Artiodactyla	Stem	Dichobunidae	0	66	56	25	58.71080383	57.00000311	61.64900029	23.71697144	21.63411488	24.99980973	0.212187923	0.053206514	0.413070198	1.134780876	0.000357009	3.207159264	2.034028241	0.66918302	3.444852029	59	0.06	31	56	57.86	23.14	25
Theriiformes	Theria	Metatheria	Marsupialia	Ameridelphia	NA	Didelphimorphia	Crown	Didelphidae	113	78	66	1	85.38722592	67.00298672	112.6382129	0	0	0	0.000150824	1.35E-08	0.000626887	9.09240137	5.861998014	12.41297446	5.335485789	4.027845907	6.809439068	116	0.026392109	65	66	67.71548706	0	0
Theriiformes	Theria	Eutheria	Placentalia	Laurasiatheria	Scrotifera	NA	Extinct order	Didolodontidae	0	36	63	28	66.94804131	64.00039256	72.45557463	26.11563006	23.15341859	27.99994105	0.063555819	0.006961794	0.134198238	2.121858403	0.00018094	5.433652605	2.66636805	1.388364275	3.867985588	21	0.2	35	63	70	21	28
Theriiformes	Theria	Eutheria	Placentalia	Laurasiatheria	NA	Eulipotyphla	Crown	Dimylidae	0	32	25	10	26.2977052	25.00038606	28.47056733	9.172322124	7.833033627	9.999984828	0.370956158	0.057665067	0.774071753	5.663366517	0.001282961	14.87413534	2.041071199	1.028414822	3.26128624	40	0.1	15	25	26.5	8.5	10
Theriiformes	Theria	Eutheria	Placentalia	Euarchontoglires	Glires	Rodentia	Crown	Dinomyidae	1	51	28	4	31.28866284	28.00023234	36.84760771	0	0	0	0.057472554	0.00031235	0.143760925	6.078223089	0.051423799	11.78235151	3.139801489	2.331914045	3.963729786	50	0.063044959	24	28	29.51307903	0	0
Theriiformes	Theria	Eutheria	Placentalia	Euarchontoglires	Glires	Rodentia	Crown	Dipodidae	37	132	41	5	43.24354416	41.0034471	45.96285361	0	0	0	0.029261397	0.009798647	0.053789341	0.700939731	6.09E-05	1.99034219	6.516868688	5.156067687	7.775846432	123	0.024859144	36	41	41.89492918	0	0
Theriiformes	Theria	Metatheria	Marsupialia	Australidelphia	NA	Diprotodontia	Crown	Diprotodontidae	5	27	24	1	29.17000159	25.00004953	37.80179604	0	0	0	0.067362758	1.35E-06	0.216347243	11.77860605	3.977969262	20.36305238	0.606317286	-1.75677081	2.91516341	50	0.063044959	23	24	25.45003407	0	0
Theriiformes	Theria	Eutheria	Placentalia	Euarchontoglires	Glires	Rodentia	Crown	Distylomyidae	0	3	26	13	33.47197633	26.00315135	48.74066439	9.1805178	2.699028059	12.99914804	0.043232319	6.70E-05	0.147723711	5.521467169	0.00013672	15.26165619	0.553731518	-3.058327388	3.424791117	3	4.83	13	26	88.79	0	13
Theriiformes	Allotheria	NA	NA	NA	NA	Multituberculata	Extinct order	Djadochtatheriidae	0	12	84	76	86.60164602	85.00119366	89.78326793	74.11017508	72.4276127	74.99995835	0.192056385	0.001275121	0.492763097	12.1002185	0.002427151	27.53137733	1.562789094	-0.396328444	3.430153587	13	0.36	8	84	86.88	73.12	76
Theriiformes	Theria	Eutheria	Placentalia	Euarchontoglires	Euarchonta	Primates	Crown	Djebelemuridae	0	1	51	51	52.79257897	51.00192368	56.36301288	49.69209112	47.06612273	50.99995764	0.89715641	8.89E-05	2.839713034	36.445909	0.004866407	85.45445058	1.566377362	-1.256475217	3.752147966	1	NA	0	51	NA	NA	51
Theriiformes	NA	NA	NA	NA	Dryolestoidea	Dryolestida	Extinct order	Donodontidae	0	1	144	144	145.422831	144.0010075	148.351113	142.911041	140.8487393	143.9998351	0.942323534	0.000497969	2.887238389	36.35217399	0.01017755	85.03825277	1.636228377	-1.093873207	3.831499937	1	NA	0	144	NA	NA	144
Theriiformes	NA	NA	NA	NA	Dryolestoidea	Dryolestida	Extinct order	Dryolestidae	0	39	167	68	175.5282334	167.0153464	187.4464385	62.54831736	53.80922143	67.99545746	0.022529067	0.005710926	0.046109561	0.214939779	1.16E-05	0.628208143	2.288631396	0.618559311	3.937204182	18	0.24	99	167	190.76	44.24	68
Theriiformes	Theria	Eutheria	Placentalia	Afrotheria	Paenungulata	Sirenia	Crown	Dugongidae	3	146	49	1	51.50143098	49.00100086	55.72484392	0	0	0	0.125241515	0.007882399	0.292693929	3.022151258	0.074540884	5.61972328	2.212332545	0.969012347	3.722266966	288	0.010492758	48	49	49.50365241	0	0
Theriiformes	Theria	Eutheria	Placentalia	Euarchontoglires	Glires	Rodentia	Crown	Echimyidae	98	38	44	1	52.6109188	44.1184318	67.23913171	0	0	0	0.001490735	1.53E-06	0.005531151	8.008133716	2.913573909	13.28795964	5.412218482	2.535607634	7.834158085	58	0.053962327	43	44	46.32038006	0	0
Theriiformes	Theria	Eutheria	Placentalia	Euarchontoglires	Glires	Rodentia	Crown	Echinomyidae	0	1	8	8	9.335475414	8.000203378	11.95321531	7.049474169	5.197634547	7.999632324	1.028603361	0.001213181	3.10587927	37.98905804	0.018324038	89.02506232	1.560665774	-1.044347849	3.857000796	1	NA	0	8	NA	NA	8
Theriiformes	Theria	Eutheria	Placentalia	Laurasiatheria	Scrotifera	Perissodactyla	Crown	Eggysodontidae	0	11	36	24	38.61038373	36.00099098	43.9910175	21.95702388	20.00384042	22.99998725	0.340118407	1.82E-05	0.987636176	7.698318404	0.000395261	18.72491017	-0.376016306	-3.05448521	2.695863611	11	0.44	12	36	41.28	18.72	24
Theriiformes	Theria	Eutheria	Placentalia	Euarchontoglires	Euarchonta	Primates	Crown	Ekgmowechashalidae	0	8	35	27	36.75703588	35.00014276	40.35742346	26.29586819	25.09788084	26.99998814	0.438617809	0.000178422	1.195131464	22.44982511	0.002289016	52.01475135	-0.622466253	-3.073025839	1.969556024	12	0.39	8	35	38.12	23.88	27
Theriiformes	Theria	Metatheria	Marsupialia	Australidelphia	NA	Diprotodontia	Crown	Ektopodontidae	0	8	25	2	30.8212633	25.00006043	41.47247074	0.953212133	0.052756869	1.942917528	0.017297277	3.66E-05	0.063488721	11.87600418	0.067871552	22.1851359	1.348192256	-0.584238593	3.228738715	6	1.06	23	25	49.38	0	2
Theriiformes	Theria	Eutheria	Placentalia	Afrotheria	Euarchonta	Proboscidea	Crown	Elephantidae	23	94	23	1	27.18061337	23.0024751	34.04558283	0	0	0	0.004053684	7.10E-06	0.015136891	27.46954224	17.81819	36.38591861	2.91150657	0.932128542	4.891093441	766	0.003923667	22	23	23.08632068	0	0
Mammaliaformes (non-mammalian)	NA	NA	NA	NA	NA	Haramiyida	Extinct order	Eleutherodontidae	0	7	167	159	170.055322	167.001107	175.6015703	156.6156158	154.0072102	157.9992901	0.108189668	5.95E-05	0.316592011	12.54133555	0.000375421	31.89631137	1.827327	0.221391466	3.529995143	5	1.47	8	167	178.76	147.24	159
Theriiformes	Theria	Eutheria	Placentalia	Laurasiatheria	Scrotifera	Chiroptera	Crown	Emballonuridae	54	13	51	1	62.90734468	52.00633764	81.4122299	0	0	0	0.003317494	3.34E-05	0.007530725	1.195855311	0.000183341	3.222121236	5.187867462	3.366082452	7.105440012	12	0.313032434	50	51	66.65162172	0	0
Theriiformes	Theria	Eutheria	Placentalia	Laurasiatheria	Scrotifera	Artiodactyla	Crown	Entelodontidae	0	48	49	16	51.11897051	49.00094045	54.63151971	14.59237694	12.26384974	15.99994144	0.149714686	0.017052507	0.315016407	2.160380997	0.000308726	5.68199804	1.941827273	0.293990742	3.391155062	63	0.06	33	49	50.98	14.02	16
Theriiformes	Theria	Eutheria	Placentalia	Laurasiatheria	NA	Astrapotheria	Extinct order	Eoastrapostylopidae	0	1	57	57	58.51791258	57.00051371	61.47983929	55.81607314	53.27825692	56.99983652	0.967826617	0.000613173	2.917376357	34.07265985	0.002015467	85.94490875	1.642438169	-0.863995318	3.875213198	1	NA	0	57	NA	NA	57
Theriiformes	Allotheria	NA	NA	NA	NA	Multituberculata	Extinct order	Eobaataridae	0	16	176	116	187.7017094	176.0052002	208.8640656	111.1213798	104.2991736	114.9994499	0.005880612	4.12E-06	0.021065467	4.296630036	0.121538917	8.116235189	1.836418375	-0.139206923	3.630936344	14	0.33	60	176	195.8	96.2	116
Theriiformes	Theria	Eutheria	Placentalia	Euarchontoglires	Glires	Rodentia	Crown	Eocardiidae	0	11	19	14	21.0147932	20.00007457	22.95920279	13.33999054	12.27327741	13.99982727	0.583501456	0.005920106	1.405025675	16.77662705	0.001571233	40.85940206	1.11596091	-0.980235374	2.991110184	14	0.33	5	19	20.65	12.35	14
Theriiformes	Theria	Eutheria	Placentalia	Euarchontoglires	Glires	Rodentia	Crown	Eomyidae	0	161	46	5	47.99746696	46.00016457	50.65474602	3.545201846	1.527492671	4.999368966	0.154899691	0.068876803	0.247285779	0.764960615	0.000350589	2.101909989	3.667906113	3.046701747	4.375135641	219	0.02	41	46	46.82	4.18	5
Theriiformes	Theria	Eutheria	Placentalia	Laurasiatheria	Scrotifera	Artiodactyla	Crown	Eomysticetidae	0	10	34	24	36.4933835	34.00151065	40.69145216	22.71487587	20.37220934	23.99998512	0.138847364	0.000645663	0.391969318	12.73583549	0.006480559	30.889177	1.868962567	0.394385451	3.478758907	11	0.44	10	34	38.4	19.6	24
Theriiformes	Theria	Eutheria	Placentalia	Laurasiatheria	Scrotifera	Artiodactyla	Crown	Eoplatanistidae	0	4	23	20	25.26242336	24.00020647	28.04714838	18.98108505	17.08390653	19.99996649	0.297216752	0.002094262	0.765916414	22.22069418	0.008012598	60.96953296	1.629533765	-0.528645707	3.565673332	2	28.83	3	23	109.49	0	20
Theriiformes	Theria	Eutheria	Placentalia	Euarchontoglires	Euarchonta	Primates	Crown	Eosimiidae	0	9	47	30	51.95013251	47.00058332	60.83559721	27.41515277	22.57325874	29.99950873	0.092005246	0.000339493	0.276678108	4.045148722	6.17E-05	10.88085734	0.952901403	-1.897769037	3.584658481	8	0.68	17	47	58.56	18.44	30
Theriiformes	Theria	Eutheria	Placentalia	Laurasiatheria	NA	Palaeanodonta	Extinct order	Epoicotheriidae	0	13	55	36	58.72432043	55.00058673	64.60106192	33.6829644	29.99536475	35.99844768	0.115127603	0.008132261	0.282156067	2.087622212	0.000305899	6.130206545	1.581723837	-0.635590637	3.58421237	13	0.36	19	55	61.84	29.16	36
Theriiformes	Theria	Eutheria	Placentalia	Laurasiatheria	Scrotifera	Perissodactyla	Crown	Equidae	45	871	56	1	66.98073367	57.00003619	86.6377488	0	0	0	0.042228453	9.20E-05	0.133529189	5.772158714	3.062046026	8.55140858	4.826544235	3.187712014	6.436644672	1989	0.001508044	55	56	56.08294239	0	0
Theriiformes	Theria	Eutheria	Placentalia	Euarchontoglires	Glires	Rodentia	Crown	Erethizontidae	19	38	28	1	30.91261261	28.0004409	35.56448605	0	0	0	0.058663379	0.001596561	0.143509624	4.607028755	0.005410118	9.538213985	3.380780497	1.651110789	5.150381741	85	0.036307049	27	28	28.98029033	0	0
Theriiformes	Theria	Eutheria	Placentalia	Laurasiatheria	NA	Eulipotyphla	Crown	Erinaceidae	25	273	62	1	66.96998672	63.00053034	73.78456687	0	0	0	0.023709594	0.001367918	0.062112835	2.955423127	0.785158733	5.212362594	5.444751039	3.748253665	7.172699355	355	0.008498429	61	62	62.51840416	0	0
Theriiformes	Theria	Eutheria	Placentalia	Laurasiatheria	Scrotifera	Palaeanodonta	Extinct order	Escavadodontidae	0	1	63	63	64.5055183	63.00009216	66.9124019	61.88440277	59.67776583	62.99997001	0.975880184	0.000115485	2.964121815	37.8637461	0.00172827	91.62854869	1.536823954	-1.139594691	3.803305922	1	NA	0	63	NA	NA	63
Theriiformes	Theria	Eutheria	Placentalia	Laurasiatheria	Scrotifera	Artiodactyla	Crown	Eschrichtiidae	2	6	9	1	11.53937605	9.000175277	16.07217376	0	0	0	0.134495386	0.001353211	0.377695651	14.42214468	0.00422578	34.49860235	1.254292828	-1.664238069	3.809108542	35	0.092107999	8	9	9.736863993	0	0
Theriiformes	Theria	Eutheria	NA	NA	Cimolesta	Tillodontia	Extinct order	Esthonychidae	0	52	56	42	57.86906241	57.0000861	59.27837008	41.26732814	40.13677111	41.99991953	0.497222117	0.146678208	0.904518628	2.656127905	0.001323715	7.331565072	2.434760679	1.501157474	3.401859254	273	0.01	14	56	56.14	41.86	42
Theriiformes	Allotheria	NA	NA	NA	NA	Multituberculata	Extinct order	Eucosmodontidae	0	14	67	62	67.79190545	67.0000198	69.03076549	61.49681007	61.04428204	61.99824286	1.636717674	0.003918643	3.887407846	50.03175353	2.739841556	96.85296434	1.000105143	-0.024380756	2.372835442	49	0.08	5	67	67.4	61.6	62
Theriiformes	Theria	Eutheria	Placentalia	Laurasiatheria	Scrotifera	Artiodactyla	Crown	Eurhinodelphinidae	0	59	26	7	27.75914128	26.00041047	30.86193436	6.291076181	5.149258766	6.999849281	0.235887927	0.000121296	0.549834162	8.701707676	0.000126424	18.61668108	2.357615804	1.644292271	3.35361433	62	0.06	19	26	27.14	5.86	7
Theriiformes	Theria	Eutheria	Placentalia	Euarchontoglires	Glires	Simplicidentata	Extinct order	Eurymylidae	0	8	61	51	63.34625973	61.00028353	68.00282316	49.72533344	47.09101041	50.99980375	0.280338012	0.001321423	0.780826296	9.538973906	0.000396298	24.71468023	-0.098530626	-3.385072472	2.900977848	9	0.58	10	61	66.8	45.2	51
Theriiformes	Theria	Eutheria	Placentalia	Euarchontoglires	Glires	Rodentia	Crown	Eutypomyidae	0	16	45	24	49.31247356	46.00011496	55.28701458	21.7942955	18.16081085	23.9999862	0.092994437	0.007086447	0.229294669	2.285708401	7.76E-05	6.491390338	1.666904545	-0.459304279	3.548432184	20	0.21	21	45	49.41	19.59	24
Theriiformes	Theria	Eutheria	Placentalia	Laurasiatheria	Scrotifera	Carnivora	Crown	Felidae	61	261	23	1	26.10189444	24.00067235	30.46105485	0	0	0	0.041823545	7.69E-05	0.109550599	14.52349177	8.455994339	21.28625897	4.331226584	2.546778299	6.322471242	636	0.004728834	22	23	23.10403436	0	0
Theriiformes	Theria	Eutheria	Placentalia	Euarchontoglires	Glires	Rodentia	Crown	Florentiamyidae	0	37	34	18	36.02350509	35.00019641	37.9113361	17.24986432	16.06285664	17.99948371	0.558626634	0.084477689	1.14718269	3.862198791	0.00239012	9.923085745	0.920569601	-0.235975685	2.546838766	40	0.1	16	34	35.6	16.4	18
Theriiformes	Theria	Eutheria	Placentalia	Euarchontoglires	Euarchonta	Primates	Crown	Galagidae	20	9	36	1	46.73839599	36.02064808	65.35014839	0	0	0	0.006774103	1.06E-05	0.021430012	4.437092616	0.002244641	9.597425035	2.70143811	-0.101999029	5.572595863	10	0.394950794	35	36	49.82327779	0	0
Theriiformes	Theria	Eutheria	Placentalia	Euarchontoglires	Glires	Rodentia	Crown	Gaudeamuridae	0	5	34	31	36.1542997	35.0000588	38.76675817	30.21580695	28.84945456	30.99989157	0.410943409	0.001152049	1.08205435	32.85733233	0.009854426	80.53672151	1.130703394	-1.508310552	3.446673956	4	2.3	3	34	40.9	24.1	31
Theriiformes	Theria	Eutheria	Placentalia	Laurasiatheria	Scrotifera	Artiodactyla	Crown	Gelocidae	0	37	38	5	40.13977078	38.00030827	43.53998367	3.322351617	1.118153699	4.998662774	0.209698236	0.030162999	0.458448543	1.382485152	0.000196979	3.841484896	1.321460084	-0.539518133	3.19584103	51	0.08	33	38	40.64	2.36	5
Theriiformes	Theria	Eutheria	Placentalia	Laurasiatheria	NA	Eulipotyphla	Crown	Geolabididae	0	67	63	21	65.45393507	63.00054932	69.67124767	19.4322826	17.05422773	20.99957262	0.138627197	0.016476369	0.311813872	2.182329504	0.001090102	5.213644224	1.406159084	-0.146187174	3.153324213	130	0.03	42	63	64.26	19.74	21
Theriiformes	Theria	Eutheria	Placentalia	Euarchontoglires	Glires	Rodentia	Crown	Geomyidae	49	141	35	1	38.7486559	36.0011924	43.83890441	0	0	0	0.041249548	9.39E-06	0.105180248	6.540239751	2.184687411	10.60689269	4.462815614	3.14780998	5.825221608	298	0.010137682	34	35	35.3446812	0	0
Theriiformes	Theria	Eutheria	Placentalia	Laurasiatheria	Scrotifera	Artiodactyla	Crown	Giraffidae	9	76	20	1	21.97641002	20.00039188	25.6214657	0	0	0	0.207827293	0.000155895	0.587804543	9.12641708	0.229752798	17.71473472	2.168580423	-0.273582928	4.452752026	189	0.016062381	19	20	20.30518524	0	0
Theriiformes	Theria	Metatheria	NA	Polydolopimorphia	NA	NA	Extinct order	Glasbiidae	0	9	71	32	82.88215991	71.07008798	101.3591199	26.19720561	16.23513276	31.99998491	0.029934678	0.000173951	0.091808954	1.004791428	4.92E-05	2.904281566	1.165181066	-1.957274059	3.709610735	25	0.17	39	71	77.63	25.37	32
Theriiformes	Theria	Eutheria	Placentalia	Euarchontoglires	Glires	Rodentia	Crown	Gliridae	36	420	53	1	57.84727686	53.00066786	68.96882932	0	0	0	0.013845934	5.13E-05	0.035988666	6.613676798	3.69756293	9.476679077	5.420074794	3.989308549	6.907057596	425	0.007090425	52	53	53.36870211	0	0
Theriiformes	Theria	Eutheria	Placentalia	Xenarthra	NA	Cingulata	Crown	Glyptatelidae	0	2	43	28	54.98598422	43.00129105	80.11165331	21.20830429	8.327493611	27.99733155	0.02143833	1.27E-05	0.076774145	4.292487781	0.002153655	12.58130714	0.597070301	-3.038325717	3.451363724	2	28.83	15	43	475.45	0	28
Theriiformes	Theria	Eutheria	Placentalia	Xenarthra	NA	Cingulata	Crown	Glyptodontidae	8	49	17	1	19.96771543	18.00021076	24.261598	0	0	0	0.110847545	0.000403308	0.310734881	15.88896806	5.224263459	26.22654807	2.307352684	0.353728397	4.420465837	150	0.020309064	16	17	17.32494503	0	0
Theriiformes	NA	NA	NA	NA	NA	Eutriconodonta	Extinct order	Gobiconodontidae	0	18	184	3	201.8484539	184.0169172	231.5687614	1.222217147	0.000218697	2.714629261	0.006937634	0.000820998	0.017535794	0.244036487	4.24E-05	0.679990672	1.116745989	-1.45841267	3.23358648	12	0.39	181	184	254.59	0	3
Theriiformes	Theria	Eutheria	Placentalia	Euarchontoglires	Glires	Rodentia	Crown	Gobiomyidae	0	13	48	29	51.69925953	48.00222507	58.42196621	27.19795507	24.07394784	28.99991728	0.069706032	0.000246173	0.185798148	6.045709632	0.007990108	14.29902201	1.722165898	-0.367633132	3.514329928	11	0.44	19	48	56.36	20.64	29
Theriiformes	Theria	Eutheria	Placentalia	Afrotheria	Paenungulata	Proboscidea	Crown	Gomphotheriidae	11	157	23	1	24.9962876	24.00044257	26.91415702	0	0	0	0.503076991	0.016335865	1.132741852	6.914407944	0.502401738	14.05193162	1.445219697	0.038235362	2.869233292	505	0.005961613	22	23	23.13115549	0	0
Theriiformes	Theria	Eutheria	NA	NA	NA	Leptictida	Extinct order	Gypsonictopidae	0	18	82	67	84.81032996	82.00101442	90.41132172	65.04213894	63.25346728	65.99983631	0.186086929	0.000533646	0.533894922	8.881719662	0.010983652	19.02832057	1.0255213	-0.431750868	3.300045996	60	0.06	15	82	82.9	66.1	67
Mammaliaformes (non-mammalian)	NA	NA	NA	NA	NA	Haramiyida	Extinct order	Hahnodontidae	0	3	144	140	147.4655239	145.0001098	153.2794597	138.1858196	134.349625	139.9999245	0.165904005	0.000121327	0.493813774	15.45445126	0.001019033	46.74308735	1.03687143	-2.036552513	3.585164042	2	28.83	4	144	259.32	24.68	140
Mammaliaformes (non-mammalian)	NA	NA	NA	NA	NA	Haramiyida	Extinct order	Hahnotheriidae	0	3	168	166	169.084726	168.0002217	171.2416946	165.304801	164.1198195	165.9999803	1.205945555	0.001691469	3.302461417	40.59996365	0.007719986	91.59454293	1.19472335	-1.507003602	3.653424263	4	2.3	2	168	172.6	161.4	166
Theriiformes	Theria	Eutheria	Placentalia	Laurasiatheria	NA	Hyaenodonta	Extinct order	Hapalodectidae	0	15	61	48	62.76130141	61.0008152	66.52637431	47.42449104	46.80078435	47.99988617	0.368552605	0.001299923	1.010256425	22.41002868	0.052170586	47.39648735	-0.848328016	-2.256174247	0.980939865	19	0.23	13	61	63.99	45.01	48
Theriiformes	Theria	Eutheria	Placentalia	Laurasiatheria	Scrotifera	Notoungulata	Extinct order	Haplodontheriidae	1	10	11	1	13.82657956	12.00009925	17.5187046	0	0	0	0.19593434	0.007415527	0.471677968	6.433396429	0.000473991	16.54919597	1.46763674	-0.738311941	3.440991866	8	0.534127405	10	11	16.34127405	0	0
Mammaliaformes (non-mammalian)	NA	NA	NA	NA	NA	Haramiyida	Extinct order	Haramyidae	0	2	152	69	190.8629612	152.015595	271.4357921	47.17016902	12.83674269	68.99318404	0.003018226	1.04E-05	0.010508841	0.903599524	0.000117507	2.534961843	-0.218569639	-4.093717771	2.961752677	2	28.83	83	152	2544.89	0	69
Theriiformes	Theria	Eutheria	NA	NA	Cimolesta	Pantodonta	Extinct order	Harpyodidae	0	4	63	57	65.86152331	63.00257767	71.80569804	55.35653322	51.84544243	56.99995042	0.210127531	0.000370144	0.661385463	13.05683183	0.00183609	37.87903309	0.600750763	-2.662657255	3.309997583	4	2.3	6	63	76.8	43.2	57
Theriiformes	Theria	Eutheria	Placentalia	Laurasiatheria	Scrotifera	Chiroptera	Crown	Hassianycterididae	0	2	52	52	54.40920851	53.0003039	57.65507417	49.94762306	47.81884157	50.99968335	0.324871986	0.000516823	0.919301597	29.14279909	0.006183462	73.06840199	1.720932227	-0.84399193	3.81176817	1	NA	0	52	NA	NA	52
Theriiformes	Theria	Eutheria	Placentalia	Laurasiatheria	Scrotifera	Notoungulata	Extinct order	Hegetotheriidae	3	67	29	1	31.60416126	30.00033395	34.53247153	0	0	0	0.177467452	0.027569564	0.36981497	2.952818392	0.000519153	6.826561308	2.883982181	1.514411711	4.318629299	98	0.031365691	28	29	29.87823936	0	0
Theriiformes	Theria	Eutheria	Placentalia	Laurasiatheria	Scrotifera	Perissodactyla	Crown	Helaletidae	0	5	52	35	58.98289838	52.00133639	72.95181108	30.9457185	22.98395829	34.99889338	0.056408362	7.28E-05	0.18606913	3.834201702	0.001785211	10.79391778	0.55335679	-2.976889476	3.437788475	5	1.47	17	52	76.99	10.01	35
Theriiformes	Theria	Eutheria	Placentalia	Euarchontoglires	Glires	Rodentia	Crown	Heliscomyidae	0	21	41	23	43.3702321	41.00959631	47.11180219	21.44420409	19.05042439	22.99919836	0.143775909	0.013904558	0.323666899	3.653430054	0.000115081	10.10139602	2.105778983	0.53734233	3.535823553	28	0.15	18	41	43.7	20.3	23
Theriiformes	Theria	Eutheria	Placentalia	Laurasiatheria	Scrotifera	Artiodactyla	Stem	Helohyidae	0	6	50	35	54.96297345	50.00005775	65.35053634	32.38306086	27.20742348	34.99984638	0.075689608	6.34E-05	0.26010383	8.210484627	0.000275275	21.25577698	0.274656277	-3.352226912	3.471489929	6	1.06	15	50	65.9	19.1	35
Australosphenida	NA	NA	NA	NA	NA	NA	Extinct order	Henosferidae	0	2	181	181	183.4602975	182.0008198	186.5434316	178.9188631	176.8108978	179.9997966	0.319681619	0.000966656	0.924266386	28.93625722	0.001555257	74.15486408	1.644005543	-1.064113947	3.862984415	1	NA	0	181	NA	NA	181
Theriiformes	Theria	Eutheria	Placentalia	Laurasiatheria	Scrotifera	Notoungulata	Extinct order	Henricosborniidae	0	33	66	39	70.39484888	66.00050329	77.43633852	36.50996945	34.30858114	37.99990506	0.024872951	0.000114071	0.078509254	9.111909046	1.439804553	17.0865819	3.134888732	2.005016301	4.113615446	20	0.21	27	66	71.67	33.33	39
Theriiformes	Theria	Eutheria	Placentalia	Laurasiatheria	Scrotifera	Carnivora	Crown	Herpestidae	36	29	18	1	22.19761228	18.00445109	28.89545273	0	0	0	0.007961725	2.69E-06	0.027850663	20.51480445	8.526513519	32.80147535	4.335957944	2.572375493	6.018433077	65	0.047921121	17	18	18.81465906	0	0
Theriiformes	Theria	Eutheria	Metatheria	NA	NA	NA	Extinct order	Herpetotheriidae	0	158	71	13	74.30379356	72.00010543	78.50629504	11.4426635	9.133193618	12.99952436	0.118377954	0.028495315	0.224858191	1.392388883	0.000416732	3.413964712	2.440041178	1.489061513	3.538558746	220	0.02	58	71	72.16	11.84	13
Theriiformes	Theria	Eutheria	Placentalia	Euarchontoglires	Glires	Rodentia	Crown	Heteromyidae	71	214	32	1	34.03758135	32.00035878	36.88612557	0	0	0	0.054402146	0.003008044	0.131386045	4.474175856	0.013857115	8.680719392	5.908833613	4.463339572	7.398169204	258	0.011724748	31	32	32.36346719	0	0
Theriiformes	Theria	Eutheria	Placentalia	Laurasiatheria	NA	Eulipotyphla	Crown	Heterosoricidae	0	32	34	7	36.48304855	34.00001834	41.02751544	5.961146836	4.019755089	6.999548051	0.287943111	0.004862417	0.643710035	4.171765519	0.001155947	9.978672304	0.040834324	-1.209214729	1.98678738	49	0.08	27	34	36.16	4.84	7
Theriiformes	Theria	Eutheria	Placentalia	Laurasiatheria	Scrotifera	Artiodactyla	Crown	Hippopotamidae	18	69	23	1	26.75613047	23.0004439	33.05308377	0	0	0	0.015833178	4.24E-05	0.051128026	20.37368066	12.27164236	29.17531301	2.449295857	0.601927509	4.373583473	344	0.008772165	22	23	23.19298764	0	0
Theriiformes	Theria	Eutheria	Placentalia	Laurasiatheria	Scrotifera	Chiroptera	Crown	Hipposideridae	88	32	51	8	56.61563271	52.00001094	64.85920526	0	0	0	0.003542664	0.000484257	0.007220568	0.985766884	0.000164233	2.735615071	6.920537422	5.472702519	8.432729339	20	0.170779914	43	51	58.34353629	0	0
Theriiformes	Theria	Eutheria	NA	NA	NA	NA	Extinct order	Holoclemensiidae	0	5	122	108	128.3593492	122.004484	140.5726625	104.4700802	97.63788978	107.99955	0.07535358	0.000207554	0.247454525	4.450113352	0.000356671	12.56826309	0.522524999	-3.051296088	3.495967391	5	1.47	14	122	142.58	87.42	108
Theriiformes	Theria	Eutheria	Placentalia	Laurasiatheria	Scrotifera	Artiodactyla	Stem	Homacodontidae	0	46	56	39	58.33240835	57.0001148	60.83772001	38.09894944	36.60147747	38.99973645	0.243263821	0.028295489	0.518346355	4.91450463	0.001211838	12.26004738	2.312015389	1.398382913	3.438626478	68	0.05	17	56	56.85	38.15	39
Theriiformes	Theria	Eutheria	Placentalia	Laurasiatheria	Scrotifera	Notoungulata	Extinct order	Homalodotheriidae	0	9	45	10	55.2014822	46.00052102	73.99754049	6.327305611	1.367258586	9.998806772	0.029250117	4.86E-05	0.09503836	2.779967794	0.000719956	6.92266843	0.847547059	-2.441440484	3.444981576	10	0.5	35	45	62.5	0	10
Theriiformes	Theria	Eutheria	Placentalia	Euarchontoglires	Euarchonta	Primates	Crown	Hominidae	17	64	20	1	22.64160493	20.00102419	27.51017129	0	0	0	0.111548927	0.000173354	0.337566307	11.30327084	1.698224507	20.78825652	2.275390911	-0.139617511	4.620952221	270	0.011198793	19	20	20.21277708	0	0
Theriiformes	Theria	Eutheria	Placentalia	Euarchontoglires	Euarchonta	Primates	Crown	Homunculidae	0	10	27	17	29.60057806	27.00016945	34.26760861	15.03745502	13.1452635	15.99975741	0.112025478	0.000290537	0.344900537	16.52790805	0.016721003	33.77263456	1.084751505	-1.230466387	3.130807898	20	0.21	10	27	29.1	14.9	17
Theriiformes	Theria	Eutheria	NA	NA	NA	NA	Extinct order	Horolodectidae	0	4	62	58	64.44236021	62.00076653	69.40669586	55.72369311	53.1015573	56.99987761	0.223613395	0.000347354	0.666221968	13.08407527	4.79E-05	36.30567717	1.228474273	-1.693797808	3.604425404	4	2.3	4	62	71.2	48.8	58
Theriiformes	Theria	Eutheria	Placentalia	Laurasiatheria	Scrotifera	Carnivora	Crown	Hyaenidae	12	89	19	1	21.1728209	19.00000643	25.14718114	0	0	0	0.165107503	0.001377431	0.470567505	14.41433673	5.279721459	23.91231038	1.611844497	-0.750218616	3.992908064	232	0.013052994	18	19	19.23495389	0	0
Theriiformes	Theria	Eutheria	Placentalia	Laurasiatheria	NA	Hyaenodonta	Extinct order	Hyaenodontidae	0	227	60	15	63.40363097	61.00094574	66.89277893	13.39061186	10.71465236	14.99998262	0.135907015	0.066910976	0.214319587	0.482718721	1.53E-05	1.379391206	4.330557368	3.692678231	5.048513809	382	0	45	60	60	15	15
Theriiformes	Theria	Eutheria	Placentalia	Laurasiatheria	NA	Hyaenodonta	Extinct order	Hyainailouridae	0	56	51	13	54.5481873	51.00050185	60.75059623	11.55546275	9.348220127	12.99981036	0.064805611	0.001470218	0.151952089	4.014353352	0.000777109	8.012751817	2.619422573	1.495156552	3.88073101	51	0.08	38	51	54.04	9.96	13
Theriiformes	Theria	Eutheria	Placentalia	Euarchontoglires	Glires	Rodentia	Crown	Hydrochoeridae	0	24	14	2	15.49784931	14.00050284	18.32411049	1.491054107	1.03426838	1.992520142	0.341009172	0.000534219	0.967963027	33.65576264	2.523032674	69.46721289	0.015846899	-0.607099085	1.008114464	36	0.11	12	14	15.32	0.68	2
Theriiformes	Theria	Eutheria	Placentalia	Laurasiatheria	Scrotifera	NA	Extinct order	Hyopsodontidae	0	179	66	39	69.2756484	67.02950856	71.27559107	37.99999208	36.37711356	38.99991049	0.254657366	0.119254185	0.407302086	1.043011314	0.000937154	2.93367982	4.138865075	3.432507014	4.85656855	670	0	27	66	66	39	39
Theriiformes	Theria	Eutheria	Placentalia	Laurasiatheria	Scrotifera	Artiodactyla	Crown	Hypertragulidae	0	35	37	20	39.95672458	38.00010484	44.18143213	19.31271472	18.1702918	19.99971599	0.28859953	0.00217608	0.704493247	10.15240588	0.014612635	20.85245982	1.03180718	-0.001389323	2.294044245	69	0.05	17	37	37.85	19.15	20
Theriiformes	Theria	Eutheria	Placentalia	Laurasiatheria	Scrotifera	Artiodactyla	Crown	Hypisodontidae	0	8	37	32	39.47010629	38.00009315	42.67047233	30.12379136	28.42704257	30.99957058	0.286647948	0.000249181	0.782732822	13.60620376	9.18E-06	33.64739682	1.263057527	-1.35185039	3.579082139	21	0.2	5	37	38	31	32
Theriiformes	Theria	Metatheria	Marsupialia	Australidelphia	NA	Diprotodontia	Crown	Hypsiprymnodontidae	1	4	13	12	18.89102041	13.00057079	29.40018333	0	0	0	0.057214433	0.000257434	0.159985688	3.783555302	0.000728088	10.47125377	1.566822275	-0.865039932	3.639488704	2	19	1	13	32	0	0
Theriiformes	Theria	Eutheria	Placentalia	Laurasiatheria	Scrotifera	Perissodactyla	Crown	Hyrachyidae	0	31	55	38	56.26354809	55.00002159	58.6467576	37.29566539	36.13377718	37.99997512	0.567008094	0.044061997	1.237553189	5.448079621	0.000319689	13.30024218	0.495134456	-0.578783715	2.142952033	61	0.06	17	55	56.02	36.98	38
Theriiformes	Theria	Eutheria	Placentalia	Laurasiatheria	Scrotifera	Perissodactyla	Crown	Hyracodontidae	0	65	55	24	57.01299261	55.00012165	59.98977249	22.80660317	21.00695733	23.99947167	0.178299423	0.023147514	0.373118481	2.179946162	1.08E-05	5.578515053	2.099140335	0.842862386	3.388318552	95	0.04	31	55	56.24	22.76	24
Theriiformes	Theria	Eutheria	Placentalia	Euarchontoglires	Glires	Rodentia	Crown	Hystricidae	12	22	12	1	14.38830016	12.00082173	18.59170581	0	0	0	0.123402608	0.000118539	0.313402753	11.27529469	0.000675461	26.63016558	2.117210539	-1.051221421	5.074599853	85	0.036307049	11	12	12.39937754	0	0
Theriiformes	Theria	Eutheria	Placentalia	Laurasiatheria	Scrotifera	Chiroptera	Crown	Icaronycteridae	0	4	55	51	56.58745263	55.00047373	59.6834876	50.07214182	48.19255507	50.99986258	0.308350693	0.001230564	0.916076535	36.23078714	0.000116987	86.31413273	0.797506424	-2.052269786	3.362258348	4	2.3	4	55	64.2	41.8	51
Theriiformes	Theria	Eutheria	Marsupialia	Australidelphia	NA	Diprotodontia	Crown	Ilariidae	0	5	25	24	26.99598625	26.00232715	28.88910372	22.30208096	21.13038342	22.99992401	0.457183304	0.000167841	1.111799635	23.67704764	0.000940826	67.13240832	1.996425193	-0.224438192	3.576164557	5	1.47	1	25	26.47	22.53	24
Theriiformes	Theria	Eutheria	Placentalia	Laurasiatheria	Scrotifera	Perissodactyla	Crown	Indolophidae	0	3	42	39	43.68326366	42.00008545	47.25068043	37.92500537	35.68704333	38.99996919	0.464290106	0.000605224	1.372704812	23.19461755	0.008485887	63.25299674	1.077211953	-1.738991231	3.462076287	4	2.3	3	42	48.9	32.1	39
Theriiformes	Theria	Eutheria	Placentalia	Laurasiatheria	Scrotifera	Artiodactyla	Crown	Iniidae	3	13	11	1	13.69880925	12.00000213	17.07596437	0	0	0	0.139552567	0.004303495	0.333836487	5.393176988	0.000950617	15.01796082	2.801909768	0.739712911	4.529426846	13	0.283568842	10	11	13.83568842	0	0
Theriiformes	Theria	Eutheria	Placentalia	Laurasiatheria	Scrotifera	Notoungulata	Extinct order	Interatheriidae	0	71	50	8	53.78381589	50.00014222	60.46655948	5.955826582	4.089328817	6.999841031	0.046978136	0.001399746	0.119608833	5.048364735	0.588273518	9.20106687	2.237138708	0.977025435	3.548882042	94	0.04	42	50	51.68	6.32	8
Theriiformes	Theria	Eutheria	Placentalia	Laurasiatheria	Scrotifera	Artiodactyla	Crown	Inticetidae	0	1	21	21	22.36773692	21.00002885	24.81968	19.96944385	18.06923963	20.99995637	1.024688108	1.66E-05	3.034757752	39.73905624	0.044064832	92.12354757	1.632460009	-1.034643231	3.727563353	1	NA	0	21	NA	NA	21
Theriiformes	Theria	Eutheria	Placentalia	Euarchontoglires	Glires	Rodentia	Crown	Ischyromyidae	0	257	59	32	60.43158104	59.00298588	62.03448696	30.97256459	29.4744528	31.99952084	0.252685242	0.125361145	0.407028577	1.584787928	0.000405754	4.276243953	4.380174553	3.999993416	4.770820932	410	0	27	59	59	32	32
Theriiformes	Theria	Eutheria	Placentalia	Laurasiatheria	Scrotifera	Perissodactyla	Stem	Isotemnidae	0	57	52	30	53.98764102	52.00182019	56.48308359	28.81377986	27.01172774	29.99941278	0.178427902	0.054425542	0.325395538	1.825332983	7.07E-05	5.199678301	3.186655741	2.207871905	4.119634673	37	0.11	22	52	54.42	27.58	30
Theriiformes	Theria	Eutheria	Metatheria	NA	NA	NA	Extinct order	Jaskhadelphyidae	0	4	66	19	86.73189872	66.01360229	126.037359	11.18960717	2.01499641	18.99815934	0.008959592	6.78E-05	0.028856051	1.385995435	0.000180026	3.830625859	0.773541515	-2.454320667	3.454819301	3	4.83	47	66	293.01	0	19
Theriiformes	NA	NA	Theriiformes	NA	NA	Eutriconodonta	Extinct order	Jeholodentidae	0	1	127	127	128.5447727	127.0001731	131.6999185	125.8110774	123.5030155	126.9998265	0.961090669	0.000229488	2.908468558	41.81373982	0.011540862	89.03400275	1.626511009	-0.990719202	3.911027575	1	NA	0	127	NA	NA	127
Theriiformes	Theria	Eutheria	Placentalia	Laurasiatheria	Scrotifera	Artiodactyla	Crown	Kekenodontidae	0	1	27	27	28.40298551	27.00012441	30.83614096	25.96120871	24.04728358	26.99981914	0.996773655	0.000574176	2.955242161	44.02875783	0.000211402	94.00349584	1.660182309	-0.997042492	3.869775406	1	NA	0	27	NA	NA	27
Theriiformes	Theria	Eutheria	Placentalia	Afrotheria	Afroinsectiphilia	Ptolemaiida	Extinct order	Kelbidae	0	2	18	17	19.05481233	18.00076583	21.02069154	16.29657749	15.15247393	16.99997506	1.329054522	0.000163664	3.59875204	40.24519791	0.016821902	87.5653964	1.515410645	-1.254044632	3.82615801	3	4.83	1	18	22.83	12.17	17
Theriiformes	Theria	Eutheria	Placentalia	Laurasiatheria	Scrotifera	Artiodactyla	Crown	Kentriodontidae	0	37	20	7	21.16828206	20.00097613	23.12180411	6.360874979	5.352647578	6.99953867	0.444092671	0.000382402	0.940052721	8.602192018	0.001048482	22.46573076	2.093050911	1.305287023	3.152799182	42	0.09	13	20	21.17	5.83	7
Theriiformes	NA	NA	NA	NA	NA	NA	Extinct order	Kermackiidae	0	3	122	120	123.0145197	122.0003043	124.9240115	119.3623185	118.3994025	119.9997951	1.249851506	0.009764024	3.34188827	48.28379753	0.046138676	94.3311224	0.920219065	-2.035709586	3.551179778	3	4.83	2	122	131.66	110.34	120
Theriiformes	Allotheria	NA	NA	NA	NA	Multituberculata	Extinct order	Kermackodontidae	0	2	168	167	168.9933295	168.0004335	170.9984313	166.264158	165.0623167	166.9995194	1.445917957	0.000120359	3.680900871	39.00167361	0.018882986	90.20095591	1.621821601	-1.001915446	3.921235709	2	28.83	1	168	196.83	138.17	167
Theriiformes	NA	NA	NA	NA	NA	Eutriconodonta	Extinct order	Klameliidae	0	2	166	165	167.0217267	166.0034555	168.9222497	164.2774017	163.0828863	164.9998808	1.362112235	0.005374596	3.616211523	42.42347694	0.013045021	94.09679968	1.635129893	-0.959194004	3.649932754	2	28.83	1	166	194.83	136.17	165
Theriiformes	Allotheria	NA	NA	NA	NA	Multituberculata	Extinct order	Kogaionidae	0	15	70	58	72.76864844	71.00055107	76.07654729	56.59830286	54.30294687	57.99972167	0.225844537	0.004104947	0.514567346	4.306636641	0.000205318	12.15090821	1.71460894	-0.188793195	3.388384088	13	0.36	12	70	74.32	53.68	58
Theriiformes	Theria	Eutheria	Placentalia	Laurasiatheria	Scrotifera	Artiodactyla	Crown	Kogiidae	2	13	11	1	13.6905512	12.00113221	17.11682656	0	0	0	0.208738123	0.003111728	0.505807944	7.829514162	0.000203884	19.70862989	1.826780962	-0.527118016	3.99545435	31	0.10501371	10	11	12.0501371	0	0
Australosphenida	NA	NA	NA	Monotremata	NA	NA	Extinct order	Kollikodontidae	0	1	96	96	97.64714168	96.00038412	100.9479914	94.72428037	92.27733326	95.99997653	0.964085897	0.000331044	3.003982597	36.86658053	0.001683508	91.88909814	1.626391793	-1.316779797	3.808691049	1	NA	0	96	NA	NA	96
Theriiformes	Theria	Eutheria	Placentalia	Laurasiatheria	Scrotifera	Artiodactyla	Crown	Lagomerycidae	0	16	20	9	21.28109717	20.00004752	23.86314231	8.338411961	7.261641225	8.999853832	0.829713609	0.022268063	1.797786031	8.20148501	0.003991168	20.47363602	-0.71727128	-2.699928506	1.779255455	25	0.17	11	20	21.87	7.13	9
Theriiformes	Allotheria	NA	NA	NA	NA	Multituberculata	Extinct order	Lambdopsalidae	0	5	59	57	60.22015495	59.00026237	62.48107178	55.28385718	54.09133817	55.99996461	0.613521039	0.004200721	1.572704411	19.02014757	0.003390796	50.98984987	1.620840066	-0.63413184	3.392567643	5	1.47	2	59	61.94	54.06	57
Theriiformes	Theria	Eutheria	Placentalia	Euarchontoglires	Glires	Rodentia	Stem	Laredomyidae	0	1	42	42	43.64992334	42.00073821	46.94989812	40.7961282	38.2048943	41.99995933	0.973187555	0.000179499	2.938448672	38.25207271	0.019908859	89.98695326	1.676065332	-0.992603157	3.727991902	1	NA	0	42	NA	NA	42
Theriiformes	Theria	Eutheria	Placentalia	Laurasiatheria	Scrotifera	Notoungulata	Extinct order	Leontiniidae	0	31	41	11	44.64222311	41.00054934	50.98919555	9.302147669	6.569885836	10.9999114	0.0864448	0.000477373	0.215671203	4.10874051	0.001469521	9.619720923	1.535591221	-0.389990291	3.19659485	53	0.07	30	41	43.1	8.9	11
Theriiformes	Theria	Eutheria	Placentalia	Euarchontoglires	Glires	Lagomorpha	Crown	Leporidae	73	293	55	1	60.30674475	55.00136085	70.93353292	0	0	0	0.0205061	0.000435237	0.051215551	5.188131513	2.604666349	7.702941736	4.962570583	3.630118229	6.452919605	636	0.004728834	54	55	55.25535706	0	0
Theriiformes	Theria	Eutheria	NA	NA	NA	Leptictida	Extinct order	Leptictidae	1	60	66	1	72.37620862	66.99342079	80.15032142	0	0	0	0.067063097	0.018413824	0.135461369	0.286534593	4.53E-05	0.844409069	2.156718971	0.443769196	3.753232766	114	0.04	65	66	68.6	0	1
Theriiformes	Theria	Eutheria	Placentalia	Laurasiatheria	Scrotifera	Artiodactyla	Stem	Leptochoeridae	0	18	45	32	47.59924623	45.00274566	52.2044431	30.2640544	29.08793037	30.99995139	0.083340478	0.000107566	0.253490483	16.35670874	0.035297857	31.18918026	1.930027765	0.682259239	3.324999553	43	0.09	13	45	46.17	30.83	32
Theriiformes	Theria	Eutheria	Placentalia	Laurasiatheria	Scrotifera	Artiodactyla	Crown	Leptomerycidae	0	38	42	15	44.3502404	42.00190394	47.60355288	12.576063	10.10973876	13.99873433	0.156689312	0.043891392	0.309782621	1.154699074	0.000361277	3.281234755	2.410120019	1.022457971	3.709136889	82	0.05	27	42	43.35	13.65	15
Theriiformes	Theria	Eutheria	Placentalia	Laurasiatheria	Scrotifera	Artiodactyla	Crown	Lipotidae	1	4	8	1	10.9194977	8.000430513	16.52474494	0	0	0	0.146679246	0.000151255	0.427473052	13.67473465	0.006501389	35.97873706	0.740305633	-2.142275619	3.248677962	6	0.820564203	7	8	13.74394942	0	0
Theriiformes	Theria	Eutheria	Placentalia	Laurasiatheria	Scrotifera	Artiodactyla	Crown	Llanocetidae	0	1	35	35	36.59241285	35.0004318	39.46512893	33.80480756	31.39780649	34.99995625	0.939086359	7.21E-05	2.916048582	37.39343252	0.038476197	89.28654724	1.753664952	-0.718792017	3.778440364	2	28.83	0	35	35	35	35
Theriiformes	Theria	Eutheria	Placentalia	Laurasiatheria	Scrotifera	Perissodactyla	Crown	Lophialetidae	0	19	55	31	58.4172776	55.00118854	64.55103056	29.25678436	26.07772603	30.99991573	0.202996576	0.002802047	0.543842861	2.43012456	0.000134987	6.661644073	0.244636853	-2.943023732	2.989740674	20	0.21	24	55	60.04	25.96	31
Theriiformes	Theria	Eutheria	Placentalia	Laurasiatheria	Scrotifera	Perissodactyla	Crown	Lophiodontidae	0	50	55	36	56.80118304	55.00068191	59.85553053	34.31101908	33.17977184	34.99994125	0.19915946	0.002349775	0.481842814	7.218221581	0.004847856	15.54375489	1.996066681	0.998290961	3.291432347	70	0.05	19	55	55.95	35.05	36
Theriiformes	Theria	Eutheria	Placentalia	Laurasiatheria	Scrotifera	Artiodactyla	Crown	Lophiomerycidae	0	29	41	25	43.50986941	42.00152163	46.47178711	23.14233896	21.61956038	23.99998133	0.312351954	0.023996477	0.718690612	5.047102951	0.001563592	12.56345772	1.303151033	0.085286561	3.04202858	37	0.11	16	41	42.76	23.24	25
Theriiformes	Theria	Eutheria	Placentalia	Euarchontoglires	Euarchonta	Primates	Crown	Lorisidae	15	3	40	9	59.63219196	40.01702236	96.8615393	0	0	0	0.002131776	2.74E-06	0.006983062	2.214215519	0.000335725	5.851204709	3.539124016	0.291551063	6.476050085	3	3.472135955	31	40	147.6362146	0	0
Theriiformes	Theria	Eutheria	Placentalia	Laurasiatheria	Scrotifera	Perissodactyla	Stem	Louisinidae	0	31	65	57	67.26281796	66.00073674	69.8747951	55.46030772	55.00202806	55.98438922	0.111131309	0.000979278	0.324604661	27.69513344	5.798319105	50.20192459	3.26428407	2.769123928	3.95083266	8	0.68	8	65	70.44	51.56	57
Theriiformes	Theria	Eutheria	Placentalia	Laurasiatheria	Scrotifera	Litopterna	Extinct order	Macraucheniidae	3	48	54	1	60.55982065	54.00004044	72.89953049	0	0	0	0.027992206	2.26E-05	0.079835637	4.507612334	1.228916334	7.651274205	2.021752698	-0.003294785	3.905852175	63	0.04950462	53	54	56.62374487	0	0
Theriiformes	Theria	Metatheria	Marsupialia	Australidelphia	NA	Diprotodontia	Crown	Macropodidae	76	94	25	1	29.94696121	25.00191974	39.48836427	0	0	0	0.01726002	8.40E-06	0.052762111	12.07673929	4.922680456	18.75522264	5.486640223	4.324725284	6.881456105	124	0.024654566	24	25	25.59170958	0	0
Theriiformes	Theria	Eutheria	Placentalia	Afrotheria	Afroinsectiphilia	Macroscelidea	Crown	Macroscelididae	20	14	55	1	67.36663152	55.0138665	90.04803537	0	0	0	0.007556238	2.69E-06	0.02150733	2.741379182	0.003189204	5.730830157	2.778074316	0.575688585	5.096872142	18	0.192699882	54	55	65.40579362	0	0
Theriiformes	Theria	Eutheria	Marsupialia	Australidelphia	NA	Dasyuromorphia	Stem	Malleodectidae	0	2	54	54	56.50590327	55.00000554	59.75577954	51.92797849	49.83239191	52.99995453	0.312175561	0.000101069	0.873436314	27.69081027	0.003389592	73.18798192	1.764726854	-0.862020942	3.747922494	1	NA	0	54	NA	NA	54
Theriiformes	Theria	Eutheria	Placentalia	Laurasiatheria	Scrotifera	Artiodactyla	Crown	Mammalodontidae	0	4	28	24	29.88911228	28.00047192	33.7858863	22.8574969	20.5781315	23.99987847	0.381925599	0.001640069	1.069116144	16.29975347	0.000217075	49.1576449	0.982128462	-2.302615702	3.5397811	4	2.3	4	28	37.2	14.8	24
Theriiformes	Theria	Eutheria	Placentalia	Afrotheria	Paenungulata	Proboscidea	Crown	Mammutidae	3	64	28	1	30.5113482	28.00041163	35.63958237	0	0	0	0.217941392	0.000531505	0.540922193	7.93591482	2.00695943	14.46361525	-0.126048115	-2.02002454	1.808506825	518	0.005811273	27	28	28.15690438	0	0
Theriiformes	Theria	Eutheria	Placentalia	Laurasiatheria	Scrotifera	Pholidota	Crown	Manidae	8	1	5	5	10.41317367	5.007171409	21.70707202	0	0	0	0.022514181	1.81E-05	0.073913043	11.90446155	0.002236987	36.77945463	3.472410091	0.69409263	5.800723119	2	19	0	5	5	0	0
Theriiformes	Theria	Metatheria	Marsupialia	Australidelphia	NA	Diprotodontia	Crown	Maradidae	0	1	28	28	29.48458208	28.00117706	32.59474085	26.84280373	24.33332881	27.99981654	0.978586722	0.000935227	3.033835623	39.16779014	0.014001269	92.3790229	1.610840471	-1.207349966	3.942022903	1	NA	0	28	NA	NA	28
Theriiformes	Theria	Metatheria	NA	Sparassodonta	NA	NA	Extinct order	Mayulestidae	0	1	66	66	67.37702198	66.00034825	69.90944543	64.96417213	63.05524109	65.99991723	0.972418794	0.000797579	2.979136266	41.20847994	0.000922427	90.43848511	1.756367419	-0.746200258	3.909684769	1	NA	0	66	NA	NA	66
Theriiformes	Theria	Eutheria	Placentalia	Laurasiatheria	Scrotifera	Chiroptera	Crown	Megadermatidae	6	10	34	1	42.42182404	34.00092788	58.46603322	0	0	0	0.017940596	1.22E-05	0.05866065	4.265414471	0.00396439	9.80273619	1.720631703	-1.622484674	4.973498658	11	0.349282848	33	34	45.52633397	0	0
Theriiformes	Theria	Eutheria	Placentalia	Xenarthra	NA	Pilosa	Crown	Megalonychidae	22	78	28	1	34.43501428	28.00546101	49.47282306	0	0	0	0.00501945	1.14E-07	0.018808722	19.36505341	11.85391613	27.12541922	4.661910817	3.327487483	5.960951848	129	0.023680185	27	28	28.63936499	0	0
Theriiformes	Theria	Eutheria	Placentalia	Xenarthra	NA	Pilosa	Crown	Megatheriidae	9	51	19	1	21.71558219	19.00018062	26.84994848	0	0	0	0.160745961	0.000159848	0.498693902	12.63772665	1.557406747	22.91986366	1.678581206	-0.519299388	3.94737108	151	0.020172314	18	19	19.36310166	0	0
Theriiformes	Theria	Eutheria	Placentalia	Laurasiatheria	Scrotifera	Carnivora	Crown	Mephitidae	12	16	18	1	22.3376862	18.00009632	30.53997729	0	0	0	0.034926532	3.98E-07	0.11219196	10.68164982	0.016813851	21.34479261	2.290183478	-0.901452983	5.151119943	81	0.038156613	17	18	18.64866243	0	0
Theriiformes	Theria	Eutheria	Placentalia	Laurasiatheria	Scrotifera	Artiodactyla	Crown	Merycoidodontidae	0	325	41	6	42.39787397	41.00075742	44.4164706	5.002454804	3.513392468	5.999573743	0.214037384	0.09723445	0.354741796	1.635783793	9.40E-05	4.082480431	4.28071843	3.936364068	4.690651526	661	0	35	41	41	6	6
Theriiformes	Theria	Eutheria	Placentalia	Laurasiatheria	Scrotifera	Mesonychia	Extinct order	Mesonychidae	0	84	65	31	67.58427859	66.00016006	70.22977957	29.70286001	27.60996221	30.99910406	0.216877044	0.061274519	0.401109526	0.963243761	2.87E-05	2.728825839	2.133779916	0.941834911	3.45910152	137	0.03	34	65	66.02	29.98	31
Theriiformes	Theria	Eutheria	Placentalia	Laurasiatheria	Scrotifera	Notoungulata	Extinct order	Mesotheriidae	2	39	29	1	31.50471996	29.0008306	35.69976617	0	0	0	0.225732186	0.011617974	0.495215746	3.185866656	0.001100896	7.613497912	0.982668616	-0.883726888	3.117359736	49	0.08	28	29	31.24	0	1
Theriiformes	Theria	Eutheria	Theriiformes	Dryolestoidea	NA	Dryolestida	Extinct order	Mesungulatidae	0	8	82	63	88.13982177	83.00007451	99.29045484	60.01103518	54.43722915	62.99973525	0.064699792	0.000292334	0.20486638	4.755559313	0.000379133	12.16254661	0.766960966	-2.614106336	3.346299022	7	0.83	19	82	97.77	47.23	63
Theriiformes	Theria	Eutheria	Placentalia	Laurasiatheria	Scrotifera	Palaeanodonta	Extinct order	Metacheiromyidae	0	22	62	47	63.95059483	62.00005589	67.9403043	46.41235436	45.72517748	46.99987337	0.347044981	0.000711015	0.974704934	18.85849395	0.000885419	40.44851243	-0.449590541	-1.403173649	1.376412188	60	0.06	15	62	62.9	46.1	47
Theriiformes	Theria	Eutheria	Placentalia	Laurasiatheria	Scrotifera	Carnivora	Stem	Miacidae	0	49	56	31	58.74041395	57.00009273	61.37995757	29.85025492	27.98918467	30.99996751	0.317876444	0.063849377	0.612436906	0.994641894	6.29E-05	2.857392919	1.577524205	-0.011445377	3.111232063	90	0.04	25	56	57	30	31
Theriiformes	Theria	Metatheria	Marsupialia	Australidelphia	NA	Microbiotheria	Crown	Microbiotheriidae	3	28	66	14	76.02382485	66.04282456	95.14673089	0	0	0	0.005647365	5.53E-06	0.017091995	3.785691182	0.697136338	6.986885362	3.312785841	1.586172408	4.859317036	28	0.117342443	52	66	72.10180705	0	0
Theriiformes	Allotheria	NA	NA	NA	NA	Multituberculata	Extinct order	Microcosmodontidae	0	16	66	56	67.38163504	66.00022457	70.24317109	55.40172263	54.53882011	55.99997969	0.686792782	0.00342005	1.695770926	15.27425505	0.002647903	35.16253597	0.136812331	-1.323681322	1.874394206	26	0.15	10	66	67.5	54.5	56
Theriiformes	Theria	Eutheria	Placentalia	Euarchontoglires	Euarchonta	Primates	Stem	Micromomyidae	0	19	62	51	64.53192753	63.0000038	67.64706535	49.09867854	47.45808218	49.99971286	0.268066687	0.004301477	0.630267584	6.167371565	0.001315006	16.27681557	1.485015809	-0.381375592	3.312873555	25	0.17	11	62	63.87	49.13	51
Theriiformes	Theria	Eutheria	Placentalia	Laurasiatheria	NA	Eulipotyphla	Crown	Micropternodontidae	0	9	52	24	58.54300502	52.00225672	71.59841747	20.24697367	13.61830763	23.99936269	0.03225275	0.000590876	0.094632279	3.301344296	0.00016006	8.433334833	1.327821648	-1.282146445	3.561643784	15	0.3	28	52	60.4	15.6	24
Theriiformes	Theria	Eutheria	Placentalia	Euarchontoglires	Euarchonta	Primates	Stem	Microsyopidae	0	87	64	41	65.37388074	64.0015909	67.64808213	39.24521009	38.07218085	39.99989979	0.261496203	0.040077582	0.526026989	4.110424028	0.000528926	9.671827787	2.629247015	1.812588123	3.580464704	240	0.02	23	64	64.46	40.54	41
Theriiformes	Theria	Eutheria	Placentalia	Euarchontoglires	Glires	Lagomorpha	Stem	Mimolagidae	0	12	62	38	67.4052053	62.00654276	77.95122256	34.46626648	29.72024189	36.99992658	0.055924909	6.16E-05	0.164572307	4.412776732	0.001664059	10.64761637	1.193958568	-1.45220295	3.441798662	13	0.36	24	62	70.64	29.36	38
Theriiformes	Theria	Eutheria	Placentalia	Euarchontoglires	Glires	Lagomorpha	Stem	Mimotonidae	0	4	65	61	67.67648325	66.0002958	71.21600841	59.85047429	57.5031717	60.999633	0.22961556	0.001282763	0.657356901	24.53101013	0.000335796	64.98249451	0.875969638	-2.241577659	3.567794968	4	2.3	4	65	74.2	51.8	61
Theriiformes	Theria	Eutheria	NA	NA	NA	NA	Extinct order	Mingotheriidae	0	2	58	57	58.97404803	58.0000004	60.80184261	56.27344677	55.08689815	56.99994104	1.40324374	0.0070783	3.68264769	41.23112989	0.061234648	94.14973505	1.552365151	-1.347224522	3.919649662	2	28.83	1	58	86.83	28.17	57
Theriiformes	Theria	Metatheria	Marsupialia	Australidelphia	NA	Diprotodontia	Crown	Miralinidae	0	8	29	4	35.66235387	29.00431345	48.17489626	1.613800098	0.182404523	2.998734734	0.054135731	0.000224196	0.166376948	3.41408649	0.00087887	8.61085396	0.606848614	-2.660092693	3.330981994	7	0.83	25	29	49.75	0	4
Theriiformes	Theria	Eutheria	Placentalia	Laurasiatheria	Scrotifera	Artiodactyla	Crown	Mirocetidae	0	1	30	30	31.35682603	30.00029408	33.78831685	28.9907288	27.10862528	29.99996426	1.000574483	0.000803243	3.014711859	42.53433955	0.045943608	91.01219042	1.597472605	-0.884899848	3.786406946	1	NA	0	30	NA	NA	30
Theriiformes	Theria	Eutheria	Placentalia	Euarchontoglires	Euarchonta	NA	Extinct order	Mixodectidae	0	12	64	58	64.90011985	64.00078997	66.51074131	57.39105796	56.47028804	57.9994598	0.946624071	0.026561316	2.13582405	12.15883068	0.000133856	34.9719575	1.433275669	0.212181619	3.097704036	25	0.17	6	64	65.02	56.98	58
Theriiformes	Theria	Eutheria	Placentalia	Laurasiatheria	Scrotifera	Artiodactyla	Stem	Mixtotheriidae	0	12	47	35	49.34498947	47.00017744	53.7528947	33.87458709	31.82055817	34.99984684	0.159989877	0.000697474	0.437724643	11.37535111	0.001344622	26.56983615	1.144250388	-1.004526722	2.971835108	14	0.33	12	47	50.96	31.04	35
Theriiformes	Theria	Eutheria	Placentalia	Afrotheria	Paenungulata	Proboscidea	Stem	Moeritheriidae	0	10	42	31	44.9674555	42.00045271	50.55003595	28.61494726	25.97839269	29.99994484	0.148874135	0.000131735	0.411123235	7.274765444	0.001123611	18.62055403	1.34731913	-0.582500972	3.464623514	19	0.23	11	42	44.53	28.47	31
Theriiformes	Theria	Eutheria	Placentalia	Laurasiatheria	Scrotifera	Chiroptera	Crown	Molossidae	122	19	45	1	55.05378653	45.90133501	73.71375189	0	0	0	0.001383518	3.34E-07	0.004831933	5.344427555	0.037725693	10.03026187	5.83423928	3.198707203	8.07945866	27	0.122120807	44	45	50.37331549	0	0
Theriiformes	Theria	Eutheria	Placentalia	Laurasiatheria	Scrotifera	Artiodactyla	Crown	Monodontidae	2	12	11	1	13.39452932	11.00007744	17.95725591	0	0	0	0.15514412	3.37E-05	0.477755408	18.70507536	0.050581891	36.73035165	0.858731596	-2.166545138	3.660533966	63	0.04950462	10	11	11.4950462	0	0
Theriiformes	Theria	Eutheria	Placentalia	Laurasiatheria	Scrotifera	Artiodactyla	Crown	Moschidae	7	48	30	1	32.36022245	30.00193817	35.74599543	0	0	0	0.072824576	0.009653875	0.162881124	1.790024708	0.000639427	4.909362581	3.596342339	1.815711612	5.368521933	78	0.039672348	29	30	31.1504981	0	0
Theriiformes	NA	NA	NA	NA	NA	NA	Extinct order	Mozomuridae	0	1	119	119	120.7127707	119.0000322	123.9503216	117.7124935	115.1394719	118.9999463	0.919493443	0.000480343	2.91113722	38.26461518	0.006920088	91.3901941	1.643166576	-1.024116651	3.661778387	1	NA	0	119	NA	NA	119
Theriiformes	Theria	Metatheria	Marsupialia	Australidelphia	NA	Diprotodontia	Crown	Mukupirnidae	0	1	26	26	27.49237727	26.00052435	30.45737025	24.87980646	22.43764383	25.99984637	0.970322447	0.000270688	2.990082506	37.01052398	0.001553759	90.5792741	1.678733331	-1.043002673	3.745637206	1	NA	0	26	NA	NA	26
Theriiformes	Theria	Eutheria	Placentalia	Euarchontoglires	Glires	Rodentia	Crown	Muridae	843	336	48	1	54.15390093	49.00014845	63.60256078	0	0	0	0.00120427	9.95E-06	0.003628896	6.501267756	3.100862064	9.727784536	9.579397237	8.04898629	10.96238315	582	0.005169482	47	48	48.24296564	0	0
Theriiformes	Theria	Eutheria	Placentalia	Laurasiatheria	Scrotifera	Carnivora	Crown	Mustelidae	87	376	42	1	48.8858664	42.00042862	61.49254063	0	0	0	0.004582066	7.62E-06	0.014806076	12.24853771	8.460744901	16.28136531	4.77333353	3.419418245	6.192473223	627	0.004796984	41	42	42.19667633	0	0
Theriiformes	Theria	Eutheria	Placentalia	Euarchontoglires	Glires	Rodentia	Crown	Mylagaulidae	0	76	29	6	30.84033789	29.00015424	33.72058536	4.222671339	3.056463665	4.999989308	0.195896704	0.019518411	0.414645464	4.255785084	0.001122144	10.08906883	2.857434525	2.096183082	3.874460575	85	0.05	23	29	30.15	4.85	6
Theriiformes	Theria	Eutheria	Placentalia	Xenarthra	NA	Pilosa	Crown	Mylodontidae	20	110	29	1	34.17755647	29.00308786	41.62101841	0	0	0	0.0053167	2.42E-05	0.019132729	20.31483345	12.9898966	26.97831644	3.187413869	1.605168476	4.699683982	300	0.010069531	28	29	29.28194688	0	0
Theriiformes	Theria	Eutheria	Placentalia	Euarchontoglires	Glires	Rodentia	Crown	Myocastoridae	1	6	7	1	8.865371555	7.00052742	12.451047	0	0	0	0.37379089	0.001360531	1.009784608	11.70407056	0.005133746	31.45290962	0.727792874	-2.081556836	3.238859692	13	0.36	6	7	9.16	0	1
Theriiformes	Theria	Eutheria	Placentalia	Afrotheria	Afroinsectiphilia	Macroscelidea	Stem	Myohyracidae	0	3	40	18	52.0365734	40.00271483	75.87524462	12.10053733	3.062725001	17.99907408	0.021600153	2.82E-05	0.077678308	3.823030341	0.000297788	10.28946668	0.318315654	-3.69542908	3.451424432	3	4.83	22	40	146.26	0	18
Theriiformes	Theria	Eutheria	Placentalia	Euarchontoglires	Glires	Rodentia	Crown	Myophiomyidae	0	7	47	32	52.38976494	47.00035497	62.69669476	28.39003406	23.02940413	30.99928738	0.085703327	3.92E-05	0.276445099	5.05767956	0.002609415	13.37995427	0.64776665	-2.830224115	3.418292296	8	0.68	15	47	57.2	21.8	32
Theriiformes	Theria	Eutheria	Placentalia	Xenarthra	NA	Pilosa	Crown	Myrmecophagidae	3	9	18	1	22.54171643	18.00104673	30.67212907	0	0	0	0.065305743	4.07E-05	0.205239328	9.963884702	0.001451132	21.37525837	0.585582	-2.437125191	3.546333175	13	0.283568842	17	18	22.82067032	0	0
Theriiformes	Theria	Eutheria	Placentalia	Laurasiatheria	Scrotifera	Chiroptera	Crown	Mystacinidae	2	4	19	1	27.50601913	19.00021339	43.08842064	0	0	0	0.031139616	2.76E-05	0.090253883	3.605214218	0.000163713	9.887214067	1.423688706	-1.24289436	3.985926047	16	0.2210553	18	19	22.9789954	0	0
Theriiformes	Theria	Eutheria	Placentalia	Laurasiatheria	Scrotifera	Artiodactyla	Crown	Mystacodontidae	0	1	37	37	38.43332193	37.00069586	41.07986614	35.89324821	33.67843374	36.99991581	1.054374021	0.00085619	3.21088039	39.58899131	0.026915991	91.99689052	1.733252226	-0.745140851	3.762811121	1	NA	0	37	NA	NA	37
Theriiformes	Theria	Eutheria	Placentalia	Laurasiatheria	Scrotifera	Chiroptera	Crown	Natalidae	11	2	18	1	28.89905314	18.00568265	51.17088817	0	0	0	0.006285302	4.07E-06	0.020092189	5.129555485	0.00078858	14.07861906	3.036157426	0.370831591	5.765170603	2	19	17	18	341	0	0
Theriiformes	Theria	Eutheria	Placentalia	Laurasiatheria	Scrotifera	Chiroptera	Crown	Necromantidae	0	1	51	51	52.45268245	51.00023545	55.57271833	49.88166303	47.78153929	50.99979463	0.958870147	0.000611149	2.960317322	37.83935232	0.00272041	88.83015705	1.660882206	-0.983677987	3.841469962	1	NA	0	51	NA	NA	51
Theriiformes	Theria	Eutheria	Placentalia	Euarchontoglires	Glires	Rodentia	Crown	Nementchamyidae	0	2	46	36	55.13752626	46.00214605	77.10765337	30.40222378	17.3859099	35.99890708	0.03552206	1.45E-05	0.125918671	6.320952688	0.000976255	18.94979075	0.718526956	-2.627068973	3.485976194	2	28.83	10	46	334.3	0	36
Theriiformes	Theria	Eutheria	Placentalia	Euarchontoglires	Glires	Rodentia	Crown	Neoepiblemidae	0	34	21	4	23.13685622	22.00011559	25.06314238	3.016144099	1.421043264	3.999438035	0.267869962	0.062273369	0.506403803	2.476850453	0.000222293	6.790352106	2.539599063	1.438689266	3.673194328	34	0.12	17	21	23.04	1.96	4
Theriiformes	Allotheria	NA	NA	NA	NA	Multituberculata	Extinct order	Neoplagiaulacidae	0	148	86	34	88.58889986	86.00036929	93.07444643	32.20848907	29.3033851	33.99998625	0.109170452	0.026375353	0.208763701	1.323001921	0.000135389	3.300465307	3.140704989	2.11492281	4.239885309	203	0.02	52	86	87.04	32.96	34
Theriiformes	Theria	Eutheria	Placentalia	Laurasiatheria	NA	Eulipotyphla	Crown	Nesophontidae	0	1	3	3	4.200064803	3.000018786	6.444513816	2.199678501	0.922722622	2.999886134	1.048666362	0.002617888	2.989836083	38.14888556	0.010918827	88.99365654	1.64731416	-0.996016679	3.760938604	1	NA	0	3	NA	NA	3
Theriiformes	Theria	Eutheria	Placentalia	Laurasiatheria	Scrotifera	Carnivora	Crown	Nimravidae	0	68	47	21	49.60979783	47.00029938	54.4720436	20.20141963	18.9718885	20.99990784	0.080616542	0.000735402	0.202862771	8.688540843	0.380116244	16.41201338	2.617874969	1.632546814	3.700839549	79	0.05	26	47	48.3	19.7	21
Theriiformes	Theria	Eutheria	Placentalia	Laurasiatheria	Scrotifera	Chiroptera	Crown	Noctilionidae	2	5	14	1	18.81838027	14.00010787	28.42633055	0	0	0	0.070855831	1.62E-05	0.205826943	7.832494262	0.002074314	20.04014079	0.712352904	-2.354740567	3.537162871	5	1.114742527	13	14	28.49165285	0	0
Theriiformes	Theria	Eutheria	Placentalia	Euarchontoglires	Glires	Rodentia	Crown	Nonanomaluridae	0	2	34	33	35.03898889	34.00073064	36.98875684	32.28825382	31.13277441	32.9999973	1.376279616	0.003285916	3.625555284	43.50175746	0.016689438	92.61475583	1.543466752	-1.144094953	3.756223768	2	28.83	1	34	62.83	4.17	33
Theriiformes	Theria	Eutheria	Placentalia	Euarchontoglires	Euarchonta	Primates	Crown	Notharctidae	0	127	56	34	58.98996362	57.00175145	60.92184791	32.98767889	31.31760435	33.99970493	0.289188458	0.134483623	0.462296557	0.998873594	0.000292914	2.829364712	3.927949947	3.182949162	4.677281756	462	0	22	56	56	34	34
Theriiformes	Theria	Eutheria	Placentalia	Xenarthra	NA	Pilosa	Crown	Nothrotheriidae	3	33	17	1	18.58629549	17.00005392	21.68975785	0	0	0	0.514548016	0.012743183	1.070871243	6.233778955	0.001228728	14.41952453	-0.327340824	-3.255289579	2.520317771	58	0.053962327	16	17	17.86339723	0	0
Theriiformes	Theria	Eutheria	Placentalia	Laurasiatheria	Scrotifera	Litopterna	Extinct order	Notonychopidae	0	3	63	57	67.9839569	64.00092371	76.83793324	54.18819402	48.29918537	56.99934637	0.097967016	0.000132765	0.30424442	8.522984575	0.000366225	24.30916472	1.185694912	-1.375096533	3.526460124	3	4.83	6	63	91.98	28.02	57
Theriiformes	Theria	Eutheria	Placentalia	Laurasiatheria	Scrotifera	Notoungulata	Extinct order	Notopithecidae	0	28	55	39	57.09364477	55.00239495	61.21427383	37.24106238	36.04325754	37.9999754	0.215770003	0.001547756	0.551223402	8.283503227	0.004789093	17.23913225	1.592137417	0.503801011	3.24124609	31	0.13	16	55	57.08	36.92	39
Theriiformes	Theria	Eutheria	Placentalia	Laurasiatheria	Scrotifera	Notoungulata	Extinct order	Notostylopidae	0	35	55	32	57.18931078	55.00029213	60.85803562	30.78885303	28.75064747	31.99981539	0.242542801	0.00802954	0.555789852	2.814560572	0.0003276	7.697316541	1.317458877	-0.361939345	3.154365926	34	0.12	23	55	57.76	29.24	32
Theriiformes	Theria	Metatheria	NA	NA	NA	NA	Extinct order	Numbigilgidae	0	1	5	5	6.301729861	5.000090153	8.840219114	4.087937902	2.246203573	4.999815372	0.996322723	0.000213085	2.9663399	39.3495905	0.003240395	92.93197744	1.695027145	-0.740417313	3.847939996	1	NA	0	5	NA	NA	5
Theriiformes	Theria	Eutheria	Placentalia	Afrotheria	Paenungulata	Proboscidea	Stem	Numidotheriidae	0	3	56	38	68.00059261	56.00165815	92.90608575	31.11452635	17.26479723	37.99978223	0.028118452	4.64E-05	0.104744058	3.143617448	0.00016735	9.171012121	0.647234743	-3.083535445	3.479444457	3	4.83	18	56	142.94	0	38
Theriiformes	Theria	Eutheria	Placentalia	Laurasiatheria	Scrotifera	Chiroptera	Crown	Nycteridae	16	1	1	1	1.687685111	1.000445739	2.790435053	0	0	0	1.432134072	0.000250585	3.718049057	38.11145016	0.018350249	87.7372428	4.533511307	2.08899732	6.618982803	2	19	0	1	1	0	0
Theriiformes	Theria	Eutheria	Placentalia	Laurasiatheria	Scrotifera	Chiroptera	Stem	Nycterididae	0	1	32	32	33.41853715	32.00027143	36.22436942	30.94938319	28.88935257	31.99999435	0.977352151	0.000716444	2.98402434	40.22560634	0.002112421	92.02704676	1.49597064	-1.490422032	3.960550237	1	NA	0	32	NA	NA	32
Theriiformes	Theria	Eutheria	Placentalia	Laurasiatheria	NA	Eulipotyphla	Crown	Nyctitheriidae	0	110	64	28	66.5760226	65.00083514	69.16734012	26.40159578	24.370857	27.99942582	0.178488909	0.062739966	0.309803624	1.405949793	4.86E-05	3.673209892	2.916989833	2.137204156	3.782357788	114	0.04	36	64	65.44	26.56	28
Theriiformes	Theria	Eutheria	Placentalia	Euarchontoglires	Glires	Lagomorpha	Crown	Ochotonidae	32	146	34	1	35.91699148	34.00012185	38.04988968	0	0	0	0.056227502	0.014723579	0.107752589	1.43854954	0.000938927	3.765232116	5.723768383	4.357996063	7.054190948	223	0.013585748	33	34	34.4483297	0	0
Theriiformes	Theria	Eutheria	Placentalia	Euarchontoglires	Glires	Rodentia	Crown	Octodontidae	14	24	19	1	22.05740343	19.00083857	26.35994457	0	0	0	0.043458545	0.000156831	0.101291651	4.21661136	0.000943093	10.69139873	4.460641898	2.47467398	6.237828707	29	0.112923613	18	19	21.03262503	0	0
Theriiformes	Theria	Eutheria	Placentalia	Laurasiatheria	Scrotifera	Carnivora	Crown	Odobenidae	3	48	21	1	23.32888301	21.0012099	27.87069396	0	0	0	0.168918411	0.000133003	0.466909612	10.57399015	1.322082915	19.62867315	1.563306343	-0.330877545	3.404264601	225	0.013463634	20	21	21.26927268	0	0
Theriiformes	Theria	Eutheria	Placentalia	Laurasiatheria	Scrotifera	Artiodactyla	Crown	Odobenocetopsidae	0	3	10	7	12.31789024	10.00061763	16.80999082	4.837566535	2.36449775	5.999465725	0.182079017	0.000180815	0.545762391	19.50640898	0.006172247	52.07206252	1.349014182	-1.30140063	3.663698593	2	28.83	3	10	96.49	0	7
Theriiformes	Theria	Eutheria	Placentalia	Laurasiatheria	Scrotifera	Notoungulata	Extinct order	Oldfieldthomasiidae	0	42	57	35	60.21271923	57.00286221	65.92136659	34.19875289	33.00773091	34.99984859	0.063524776	5.90E-05	0.1832792	10.67912601	0.7463631	19.82133219	2.601112978	1.388000742	3.731494453	29	0.14	22	57	60.08	31.92	35
Theriiformes	Theria	Eutheria	Placentalia	Euarchontoglires	Euarchonta	Primates	Crown	Oligopithecidae	0	2	47	34	57.86990739	47.00081271	82.57763192	27.22604727	12.57879955	33.99894538	0.024508151	2.16E-05	0.090105605	4.972003137	0.000251441	14.69952059	0.734716092	-2.776687187	3.500655051	2	28.83	13	47	421.79	0	34
Theriiformes	Theria	Eutheria	Placentalia	Laurasiatheria	NA	Eulipotyphla	Stem	Oligoryctidae	0	8	43	34	45.37843465	43.00078344	49.81228731	33.17737961	31.52156703	33.99998195	0.123221871	0.000182813	0.409284669	30.51826223	0.012080999	59.87612313	0.031962191	-2.712738144	2.613653926	16	0.28	9	43	45.52	31.48	34
Theriiformes	Theria	Eutheria	Placentalia	Euarchontoglires	Euarchonta	Primates	Crown	Omomyidae	0	254	56	32	59.22744949	57.89408564	61.71827202	31.0943477	29.7224476	31.9998765	0.274418988	0.149834392	0.422193068	1.098223275	0.000240911	3.077571819	4.694960845	4.22965374	5.21245323	434	0	24	56	56	32	32
Theriiformes	Theria	Eutheria	Placentalia	Laurasiatheria	Scrotifera	Chiroptera	Stem	Onychonycteridae	0	5	53	51	54.83421621	54.00000791	56.40127915	50.39520184	49.51991813	50.99989713	0.757405494	0.00298877	1.849401158	47.84808176	0.086594062	94.4068121	1.410510466	-0.718219373	3.343737162	5	1.47	2	53	55.94	48.06	51
Australosphenida	Theria	NA	NA	NA	NA	Monotremata	Crown	Ornithorhynchidae	1	7	63	1	79.03857578	63.00288411	111.3419999	0	0	0	0.009808639	3.68E-07	0.037165422	3.511225435	0.00034622	7.09343284	-0.264663799	-4.154182544	3.059288835	10	0.394950794	62	63	87.48694923	0	0
Theriiformes	Theria	Eutheria	Placentalia	Laurasiatheria	Scrotifera	Artiodactyla	Crown	Oromerycidae	0	23	46	35	48.21706452	47.00067719	50.77888723	34.37615083	33.35538585	34.99991889	0.480222367	0.016077655	1.120863301	13.66998656	0.00709168	35.00076126	0.911462585	-0.332285714	2.563991433	35	0.11	11	46	47.21	33.79	35
Theriiformes	Theria	Eutheria	Placentalia	Afrotheria	Afroinsectiphilia	Tubulidentata	Crown	Orycteropodidae	2	27	22	1	24.86555202	22.0000268	30.65938159	0	0	0	0.195451925	3.64E-05	0.540926169	7.745693856	0.104739894	15.59882772	0.130477138	-2.6804481	2.868077167	51	0.061745918	21	22	23.29666427	0	0
Theriiformes	Theria	Eutheria	Placentalia	Laurasiatheria	Scrotifera	Carnivora	Crown	Otariidae	18	42	19	1	22.67714026	19.00057105	28.77490639	0	0	0	0.019663244	2.43E-06	0.069242176	21.22077692	9.301800204	32.64754668	2.877201155	0.76233782	5.031542468	185	0.016414414	18	19	19.29545945	0	0
Theriiformes	Theria	Eutheria	Placentalia	Laurasiatheria	NA	Oxyaenodonta	Extinct order	Oxyaenidae	0	91	62	31	64.67716046	63.00024471	67.62705097	28.7059089	26.27767476	29.99964718	0.175329127	0.059962503	0.318215148	0.821137577	0.000133534	2.332020919	3.158542841	2.069043068	4.280825048	203	0.02	31	62	62.62	30.38	31
Theriiformes	Theria	Eutheria	Placentalia	Xenarthra	NA	Cingulata	Crown	Pachyarmatheriidae	2	10	14	1	17.03336047	14.00089527	22.93907604	0	0	0	0.194223019	0.000904903	0.51779241	8.632569635	0.011135292	20.14973789	-0.076549005	-3.047504564	3.110095851	27	0.122120807	13	14	15.58757049	0	0
Theriiformes	Theria	Eutheria	Placentalia	Laurasiatheria	Scrotifera	Perissodactyla	Crown	Pachynolophidae	0	1	42	42	43.54659685	42.00035449	46.46299095	40.82924406	38.49885331	41.99972397	0.995285673	0.000232264	3.104482713	34.66068385	0.010058974	87.02904396	1.72112486	-0.667892425	3.805512465	1	NA	0	42	NA	NA	42
Theriiformes	Theria	Eutheria	Placentalia	Laurasiatheria	Scrotifera	Artiodactyla	Crown	Pakicetidae	0	15	52	43	53.54357286	52.00188018	56.4763763	42.25218981	41.06216956	42.99994108	0.34199862	0.000610586	0.868584309	13.0762348	0.002597351	31.84998668	1.600545078	0.042931258	3.126758907	8	0.68	9	52	58.12	36.88	43
Theriiformes	Theria	Eutheria	Placentalia	Euarchontoglires	Euarchonta	Primates	Stem	Palaechthonidae	0	16	64	58	64.86969392	64.0015594	66.2324836	56.38561911	55.45898279	56.99978177	0.731899925	0.122369836	1.556957767	5.775194149	0.000567051	16.21851382	2.2524353	1.304982921	3.532974985	22	0.19	6	64	65.14	56.86	58
Theriiformes	Theria	Eutheria	Placentalia	Laurasiatheria	Scrotifera	Chiroptera	Crown	Palaeochiropterygidae	0	3	52	40	59.53605785	52.00147133	75.63081449	35.27642342	25.20764436	39.99991744	0.042701195	0.000122816	0.149939923	5.836022396	2.82E-05	16.33962631	0.800263649	-2.49166535	3.56982843	3	4.83	12	52	109.96	0	40
Theriiformes	Theria	Eutheria	Placentalia	Laurasiatheria	Scrotifera	Carnivora	Crown	Palaeogalidae	0	23	36	10	39.00100681	36.00118705	44.13727399	8.291788301	5.287450012	9.99908405	0.218326825	0.004641524	0.60800152	1.717609405	0.000190492	4.857588326	0.387972767	-3.061599724	3.161480007	35	0.11	26	36	38.86	7.14	10
Theriiformes	Theria	Eutheria	Placentalia	Afrotheria	NA	Proboscidea	Crown	Palaeomastodontidae	0	6	31	26	33.26609292	32.00023889	36.04001603	24.83460548	22.75186887	25.99878006	0.263817766	0.004812412	0.626088508	8.964541027	0.009557867	25.03787839	2.109787651	0.532404542	3.549147166	2	28.83	5	31	175.15	0	26
Theriiformes	Theria	Eutheria	Placentalia	Laurasiatheria	Scrotifera	Artiodactyla	Crown	Palaeomerycidae	0	88	26	6	27.10287522	26.00005286	28.79974376	4.313049363	3.188754211	4.999522059	0.347221334	0.10014055	0.649059828	3.237183328	0.000756819	8.2724004	2.824461071	2.265816245	3.60260913	156	0.03	20	26	26.6	5.4	6
Theriiformes	Theria	Eutheria	Placentalia	Xenarthra	NA	Cingulata	Crown	Palaeopeltidae	0	3	43	23	54.44018309	43.00006243	78.48821629	16.68924584	5.344233081	22.9994178	0.02134031	3.37E-05	0.077677938	4.055723854	9.86E-05	11.07759124	0.640616784	-3.069738534	3.563913843	4	2.3	20	43	89	0	23
Theriiformes	Theria	Eutheria	NA	NA	Cimolesta	NA	Extinct order	Palaeoryctidae	0	36	70	31	73.2420013	70.00293582	78.14576272	28.71914047	25.16469474	30.99941245	0.092632274	0.019883834	0.195601898	0.757878961	3.68E-05	2.172899151	2.001072481	0.243910431	3.638545814	42	0.09	39	70	73.51	27.49	31
Theriiformes	Theria	Metatheria	Marsupialia	Ameridelphia	NA	Paucituberculata	Extinct order	Palaeothentidae	0	41	33	14	36.65013502	34.00147067	41.86568859	13.36141993	12.31142924	13.99988147	0.053439788	0.000274385	0.155430506	15.28939264	3.777802933	26.11493716	2.695992138	1.902478303	3.664163024	43	0.09	19	33	34.71	12.29	14
Theriiformes	Theria	Eutheria	Placentalia	Laurasiatheria	Scrotifera	Perissodactyla	Stem	Palaeotheriidae	0	200	56	29	57.9574296	56.00008346	61.32473783	28.15898883	26.96034242	28.99989347	0.160251291	0.006346907	0.324105095	4.769159689	0.003519684	10.18610311	4.217573099	3.768727677	4.768895985	189	0.03	27	56	56.81	28.19	29
Theriiformes	Theria	Eutheria	Placentalia	Afrotheria	Paenungulata	Desmostylia	Extinct order	Paleoparadoxiidae	0	14	23	8	26.05250653	24.0006788	30.63372958	6.753846411	4.31569871	7.99983939	0.296010377	0.005683141	0.766729268	5.368706924	0.002083574	13.48697377	-0.110625145	-3.051403237	2.801689889	26	0.15	15	23	25.25	5.75	8
Theriiformes	Theria	Metatheria	Marsupialia	Australidelphia	NA	Diprotodontia	Crown	Palorchestidae	0	5	28	18	33.06731735	29.00010362	42.04025704	15.43235538	10.24095851	17.99997094	0.106401937	0.000662099	0.319279258	5.263253674	0.001302475	14.71953426	0.775341785	-2.569822734	3.450397417	5	1.47	10	28	42.7	3.3	18
Theriiformes	Theria	Eutheria	Placentalia	Xenarthra	NA	Cingulata	Crown	Pampatheriidae	11	41	14	1	16.20199242	14.00034174	20.05937488	0	0	0	0.144143574	0.000141494	0.484383525	19.35056698	2.411821779	35.14225248	2.479685593	0.192437577	4.917937298	126	0.024255347	13	14	14.31531952	0	0
Theriiformes	Theria	Eutheria	Placentalia	Xenarthra	NA	Cingulata	Crown	Panochthidae	8	20	9	1	10.57040063	9.000204594	13.18788687	0	0	0	0.256795532	0.000122669	0.808568886	24.1811506	0.005043624	47.84922956	2.882918965	1.000288085	4.909522467	35	0.092107999	8	9	9.736863993	0	0
Theriiformes	Theria	Eutheria	Eutheria	NA	Cimolesta	Pantodonta	Extinct order	Pantolambdidae	0	11	64	55	65.7947727	64.00325621	68.61838381	53.88075794	52.05546922	54.99978353	0.308044855	0.012026972	0.714093627	5.528128077	0.000377742	15.93998505	1.802293216	0.143544754	3.522230856	19	0.23	9	64	66.07	52.93	55
Theriiformes	Theria	Eutheria	Eutheria	NA	Cimolesta	Pantodonta	Extinct order	Pantolambdodontidae	0	13	61	38	66.86804044	62.00045014	74.9252478	34.42546496	29.63744496	36.99976953	0.062933844	0.00440962	0.146893425	1.920951907	0.000756838	5.380942339	1.759981632	-0.167122218	3.576786231	11	0.44	23	61	71.12	27.88	38
Theriiformes	Theria	Eutheria	Eutheria	NA	Cimolesta	NA	Extinct order	Pantolestidae	0	63	64	35	66.73269054	65.00041247	69.44924006	32.81197122	30.77374724	33.99995546	0.181681563	0.055003547	0.330815964	1.100983601	0.000139708	3.056722294	2.502366596	1.341706861	3.708958426	117	0.04	29	64	65.16	33.84	35
Theriiformes	Theria	Metatheria	NA	NA	NA	Deltatheroidea	Extinct order	Pappotheriidae	0	4	122	100	134.6137212	122.0168802	159.529211	92.91675439	78.28340491	99.9987478	0.029070949	6.83E-05	0.098923273	2.251908593	5.74E-05	6.453561684	0.628936592	-2.838827608	3.574887361	4	2.3	22	122	172.6	49.4	100
Theriiformes	Theria	Eutheria	Placentalia	Laurasiatheria	Scrotifera	Perissodactyla	Crown	Paraceratheriidae	0	49	52	21	55.24648242	52.0021646	61.266666	20.05952382	18.42199103	20.99974364	0.094833188	0.001127339	0.255858786	6.258649711	0.116602283	11.45433906	1.771404463	0.634719749	3.257174474	44	0.09	31	52	54.79	18.21	21
Theriiformes	Theria	Eutheria	Placentalia	Euarchontoglires	Glires	Rodentia	Stem	Paramyidae	0	14	57	38	60.9105147	58.0010799	66.22600284	35.90310818	32.35887768	37.99991618	0.123602285	0.010972342	0.3105121	2.012414612	5.51E-05	5.738995179	1.506251478	-0.861905192	3.586859106	12	0.39	19	57	64.41	30.59	38
Theriiformes	Theria	Eutheria	Placentalia	Euarchontoglires	Euarchonta	Primates	Crown	Parapithecidae	0	19	47	19	50.8853985	47.00005326	58.07043684	16.93532776	13.40777306	18.99998258	0.064157565	0.00023119	0.165081113	3.343306326	0.001166672	8.342228292	1.697525895	-0.386948451	3.593930025	14	0.33	28	47	56.24	9.76	19
Theriiformes	Theria	Eutheria	Placentalia	Laurasiatheria	NA	Eulipotyphla	Crown	Parapternodontidae	0	3	53	51	54.9439814	53.00014863	58.8130206	48.87633057	46.52904691	49.99991657	0.317208871	0.000145863	0.937486919	20.34493595	0.001463718	57.06293672	1.369016716	-1.522771178	3.550222898	3	4.83	2	53	62.66	41.34	51
Theriiformes	Theria	Eutheria	Placentalia	Euarchontoglires	Euarchonta	Primates	Stem	Paromomyidae	0	83	64	47	66.00204546	65.00048304	67.76959483	46.32102766	45.23593068	46.99909494	0.374811652	0.066226323	0.715231239	4.902377456	0.000192608	11.78772173	2.787460962	2.170847723	3.559176564	158	0.03	17	64	64.51	46.49	47
Theriiformes	Theria	Eutheria	NA	NA	Cimolesta	NA	Extinct order	Paroxyclaenidae	0	9	55	35	60.22488484	55.00322576	70.6432791	32.61317	28.06306028	34.9998471	0.068734528	6.94E-05	0.231777053	7.243148652	0.012424964	16.64255791	0.130809194	-3.614168321	3.153822585	9	0.58	20	55	66.6	23.4	35
Theriiformes	Theria	Eutheria	NA	NA	Cimolesta	NA	Extinct order	Pastoralodontidae	0	8	65	59	66.99984701	65.00099746	70.91829542	57.09863525	55.35848708	57.99989415	0.24931118	0.00046377	0.71621067	14.9673665	0.007416053	37.29531492	1.385475694	-0.641669058	3.207716136	7	0.83	6	65	69.98	54.02	59
Theriiformes	Theria	Eutheria	Placentalia	Laurasiatheria	Scrotifera	Artiodactyla	Crown	Patriocetidae	0	4	27	26	28.08124858	27.00139279	30.02074668	24.31377278	23.21240867	24.99997054	0.7455195	8.32E-05	1.8292813	21.47170877	0.003720003	57.59790473	1.802283073	-0.269260953	3.66239987	3	4.83	1	27	31.83	21.17	26
Theriiformes	Theria	Eutheria	Placentalia	Laurasiatheria	Scrotifera	Pholidota	Stem	Patriomanidae	0	2	49	35	60.8801976	49.00052648	88.06208613	27.84672031	12.98121441	34.99907739	0.022348528	2.56E-06	0.081118192	4.569040437	0.001200732	13.79942669	0.658995185	-3.023519125	3.479946661	4	2.3	14	49	81.2	2.8	35
Theriiformes	Allotheria	NA	NA	NA	NA	Multituberculata	Extinct order	Paulchoffatiidae	0	23	157	128	164.2900847	159.0269823	170.4628728	125.1521037	120.9872283	127.9991883	0.040888944	0.012609513	0.072146818	0.776353381	7.72E-05	2.235677825	3.522560733	2.699320483	4.332205284	6	1.06	29	157	187.74	97.26	128
Theriiformes	Theria	NA	Theriiformes	Cladotheria	Dryolestoidea	Dryolestida	Extinct order	Paurodontidae	0	9	157	145	160.3743119	157.0014865	166.5740853	143.1300006	139.8292688	144.9999469	0.107550689	0.000100616	0.283874089	6.813126939	0.000460066	18.07080322	1.624564049	-0.553199	3.403828594	5	1.47	12	157	174.64	127.36	145
Theriiformes	Theria	Eutheria	Placentalia	Euarchontoglires	Glires	Rodentia	Crown	Pedetidae	2	1	1	1	1.991807418	1.000025148	3.875231869	0	0	0	1.255975911	0.000824759	3.586193993	37.87113787	0.004180003	91.0912457	2.392172431	-0.22107665	4.572707045	2	19	0	1	1	0	0
Theriiformes	Theria	Metatheria	NA	NA	NA	NA	Extinct order	Pediomyidae	0	41	86	67	89.09827463	86.00033519	94.07152797	65.23992793	64.09674317	65.99993713	0.045409982	5.01E-05	0.142348559	14.5958643	4.213800686	24.41224303	3.040197333	1.979949205	3.82557125	77	0.05	19	86	86.95	66.05	67
Theriiformes	Theria	Eutheria	Placentalia	Xenarthra	NA	Cingulata	Crown	Peltephilidae	0	15	34	10	38.76129924	34.00143624	47.74406405	7.275401668	3.975007473	8.999863322	0.038165037	6.14E-05	0.107973319	6.320215267	0.002013457	13.69655365	1.80331055	-0.292957686	3.497180914	23	0.18	24	34	38.32	5.68	10
Theriiformes	Theria	Eutheria	NA	NA	Cimolesta	NA	Extinct order	Pentacodontidae	0	30	65	52	66.24024286	65.00131081	68.08591438	51.20745184	50.03708436	51.99983788	0.486785204	0.0671591	0.994127822	3.519196227	0.000552399	10.17868932	1.951616474	0.910243574	3.207112503	45	0.09	13	65	66.17	50.83	52
Theriiformes	Theria	Metatheria	NA	NA	NA	NA	Extinct order	Peradectidae	0	72	69	17	71.83838441	69.00397483	76.17635923	14.86815983	11.50463036	16.99945613	0.110840676	0.023604595	0.229738868	0.514863163	0.000122844	1.464285002	1.973882904	0.199372412	3.533733124	136	0.03	52	69	70.56	15.44	17
Theriiformes	Theria	Metatheria	Marsupialia	Australidelphia	NA	Peramelemorphia	Crown	Peramelidae	22	17	23	1	28.64525445	23.00044396	38.24730366	0	0	0	0.007643183	2.72E-06	0.029483419	14.36926624	3.372659286	25.36340608	2.927270487	0.634323193	5.468664094	30	0.10882524	22	23	25.39415529	0	0
Theriiformes	NA	NA	NA	NA	NA	Peramura	Extinct order	Peramuridae	0	4	152	142	156.7416099	152.0001775	165.9661716	138.2327046	132.4730805	140.999925	0.06235124	5.71E-05	0.19900554	8.71986107	0.000666308	23.73067038	0.884355801	-2.460113819	3.488280005	3	4.83	10	152	200.3	93.7	142
Theriiformes	Theria	Eutheria	Placentalia	Laurasiatheria	Scrotifera	Carnivora	Crown	Percrocutidae	0	3	13	3	17.60735033	13.00215961	26.76386035	1.568093207	0.185477276	2.998291052	0.071773417	8.14E-06	0.230570402	10.56525277	0.0024284	26.75679955	0.398853463	-3.314687057	3.444147407	3	4.83	10	13	61.3	0	3
Theriiformes	Theria	Eutheria	Placentalia	Laurasiatheria	Scrotifera	NA	Extinct order	Periptychidae	0	78	66	59	67.75271221	67.00363214	68.78044123	58.43542636	57.86838618	58.99990565	0.764658204	0.247170024	1.328869537	6.632813166	0.000270284	18.66111876	4.841603227	4.351715842	5.175906235	152	0.03	7	66	66.21	58.79	59
Theriiformes	Theria	Eutheria	Placentalia	Laurasiatheria	Scrotifera	Notoungulata	Extinct order	Perutheriidae	0	1	56	56	57.55495693	56.00005595	60.62196028	54.78906056	52.36169522	55.99992756	0.988167189	0.000423507	3.067323582	37.58398122	0.001663589	90.3870499	1.762204272	-0.641543698	3.922842094	1	NA	0	56	NA	NA	56
Theriiformes	Theria	Metatheria	Marsupialia	Australidelphia	NA	Diprotodontia	Crown	Petauridae	12	3	2	1	3.485523713	2.000294919	5.719183593	0	0	0	0.151516472	9.45E-05	0.391137072	34.73679152	0.01979846	86.37418517	4.024181131	1.355627835	6.197279057	12	0.313032434	1	2	2.313032434	0	0
Theriiformes	Theria	Metatheria	Marsupialia	Australidelphia	NA	Diprotodontia	Crown	Phalangeridae	30	7	26	1	34.25028876	26.01948657	49.05102361	0	0	0	0.005072774	3.42E-06	0.014921725	5.015381101	0.00057155	11.72418136	4.011669752	0.894624257	6.586760205	15	0.238598968	25	26	31.96497421	0	0
Theriiformes	Theria	Metatheria	Marsupialia	Australidelphia	NA	Diprotodontia	Crown	Phascolarctidae	3	21	28	1	32.19785222	29.0007893	38.24366458	0	0	0	0.131232926	0.003986212	0.298913658	2.536381799	0.000659137	6.46647196	1.149978619	-1.059342099	3.321162689	30	0.10882524	27	28	30.93828149	0	0
Theriiformes	Theria	Eutheria	Placentalia	Laurasiatheria	Scrotifera	NA	Extinct order	Phenacodontidae	0	136	64	36	67.05223442	65.00061093	69.78608175	34.76786083	32.62382159	35.99989228	0.221196416	0.088737755	0.368844881	0.857525725	1.43E-05	2.413531378	3.662679747	2.742584329	4.550607096	662	0	28	64	64	36	36
Theriiformes	Theria	Eutheria	Placentalia	Laurasiatheria	Scrotifera	Chiroptera	Crown	Philisidae	0	8	51	29	58.068586	52.00306759	70.98655095	25.35335625	18.56075952	28.99991375	0.051639139	0.000111978	0.159204341	4.030099735	0.000336929	10.34073157	0.740387554	-2.598671166	3.475824208	6	1.06	22	51	74.32	5.68	29
Theriiformes	Theria	Eutheria	Placentalia	Euarchontoglires	Glires	Rodentia	Crown	Phiomyidae	0	4	48	18	61.05647059	48.00336889	88.6194673	11.89173305	3.146470074	17.99894301	0.018720663	3.45E-05	0.065123128	2.491174649	0.000111638	6.749290631	0.523817674	-3.210209332	3.414375653	4	2.3	30	48	117	0	18
Theriiformes	Theria	Eutheria	Placentalia	Laurasiatheria	Scrotifera	Carnivora	Crown	Phocidae	22	144	23	1	25.78129895	23.00085252	30.44749442	0	0	0	0.050816641	0.000333917	0.174671274	16.16501309	6.454530825	25.52671898	4.444440411	2.853801438	6.063688454	437	0.006894605	22	23	23.1516813	0	0
Theriiformes	Theria	Eutheria	Placentalia	Laurasiatheria	Scrotifera	Artiodactyla	Crown	Phocoenidae	7	28	14	1	16.23044902	14.00014859	20.28367565	0	0	0	0.14758835	6.90E-05	0.458258979	14.47829037	0.004158466	29.36643776	2.45582423	-0.246381224	4.678134914	47	0.067292016	13	14	14.87479621	0	0
Theriiformes	Theria	Eutheria	Placentalia	Afrotheria	Paenungulata	Proboscidea	Stem	Phosphatheriidae	0	1	49	49	50.65528466	49.00053854	53.88182402	47.74100596	45.30748515	48.99968061	0.928261375	0.000148788	2.925000384	36.15497623	0.012286585	87.47344288	1.564341584	-1.223641785	3.798876059	1	NA	0	49	NA	NA	49
Theriiformes	Theria	Eutheria	Placentalia	Laurasiatheria	Scrotifera	Chiroptera	Crown	Phyllostomidae	219	23	14	1	17.82746023	15.00040252	23.02390907	0	0	0	0.002597316	2.30E-06	0.008958277	21.44863285	7.268692581	35.59642364	7.835057996	6.764960118	8.954274086	45	0.070456105	13	14	14.91592937	0	0
Theriiformes	Theria	Eutheria	Placentalia	Laurasiatheria	Scrotifera	Artiodactyla	Crown	Physeteridae	1	34	23	1	25.66191126	24.00022767	28.70418016	0	0	0	0.346024952	0.037559544	0.73015872	2.578673112	0.00133377	6.755072809	0.611858885	-1.239341707	2.712849181	89	0.034628487	22	23	23.76182671	0	0
Theriiformes	Theria	Metatheria	Marsupialia	Ameridelphia	NA	Paucituberculata	Extinct order	Pichipilidae	0	3	18	16	18.98994007	18.00188229	20.9088543	15.37369597	14.44977292	15.99993477	1.290777393	0.002909853	3.550158153	46.67053925	0.066773034	92.78582854	0.999791341	-2.108965586	3.684583993	5	1.47	2	18	20.94	13.06	16
Theriiformes	Theria	NA	NA	NA	NA	NA	Extinct order	Picopsidae	0	3	85	77	90.0166982	85.00030434	100.2926042	73.63583393	66.34674372	76.99986515	0.081620256	0.000148531	0.275701502	8.419704973	0.000562201	24.98033934	0.7773844	-2.458410602	3.41808696	3	4.83	8	85	123.64	38.36	77
Theriiformes	Theria	Eutheria	Placentalia	Euarchontoglires	Euarchonta	Primates	Stem	Picrodontidae	0	16	65	58	66.11252714	65.00032661	67.96507005	56.36090981	55.288417	56.9998908	0.666882769	0.034825939	1.636187673	8.428129042	0.0006325	22.01281804	1.439534278	0.080417045	2.975415894	21	0.2	7	65	66.4	56.6	58
Theriiformes	Theria	Eutheria	Placentalia	Euarchontoglires	Euarchonta	Primates	Stem	Picromomyidae	0	3	55	42	63.24305411	55.00163094	80.73983406	36.83351753	25.66774012	41.99960352	0.038296411	3.60E-05	0.137809246	5.605366866	0.000839661	15.93449949	0.68984997	-2.593333748	3.613330441	3	4.83	13	55	117.79	0	42
Theriiformes	Theria	Metatheria	Metatheria	Australidelphia	NA	Diprotodonta	Crown	Pilkipildridae	0	3	25	4	34.78560447	25.00103136	55.23767021	1.958527985	0.121712762	3.8865997	0.027791616	9.57E-06	0.097126108	4.413164599	0.001697759	11.6429953	0.351642073	-3.032684613	3.510726605	4	2.3	21	25	73.3	0	4
Theriiformes	Allotheria	NA	Theriiformes	NA	NA	Multituberculata	Extinct order	Pinheirodontidae	0	10	153	127	160.768088	153.87746	174.1352926	122.2352124	115.2471145	125.9997794	0.037932796	0.000379905	0.093351583	1.852299247	4.33E-05	5.373040301	1.875252547	0.002442246	3.60008247	6	1.06	26	153	180.56	99.44	127
Theriiformes	Theria	Eutheria	Placentalia	Euarchontoglires	Glires	Rodentia	Crown	Pipestoneomyidae	0	4	39	35	40.51027779	39.0008234	43.53300878	34.1662546	32.41662054	34.99990579	0.479381742	0.002922588	1.359913215	34.6468095	0.010089626	85.04721204	0.459618592	-2.807452434	3.26576496	5	1.47	4	39	44.88	29.12	35
Theriiformes	Theria	Eutheria	Placentalia	Euarchontoglires	Euarchonta	Primates	Crown	Pitheciidae	60	11	17	1	21.52474204	17.12730349	29.14105663	0	0	0	0.009995977	6.04E-06	0.025122799	6.774573611	0.000890537	15.57808268	5.542341112	3.844937759	7.293170243	11	0.349282848	16	17	22.58852556	0	0
Theriiformes	Allotheria	NA	NA	NA	NA	Multituberculata	Extinct order	Plagiaulacidae	0	9	145	70	166.6909271	148.0211809	191.8161037	60.39272494	45.17527733	69.98763734	0.007634419	0.000765634	0.01792701	0.422195689	4.49E-05	1.221767721	1.776391378	-0.102785446	3.55029573	4	2.3	75	145	317.5	0	70
Theriiformes	Theria	Eutheria	Placentalia	Euarchontoglires	Euarchonta	NA	Extinct order	Plagiomenidae	0	5	54	36	61.14164391	54.00248588	76.41469016	31.84457927	23.88534897	35.99999442	0.045345367	3.10E-05	0.156946512	6.138927938	0.000753849	16.00715293	0.277529259	-3.737009817	3.346664718	5	1.47	18	54	80.46	9.54	36
Theriiformes	Theria	Eutheria	Placentalia	Laurasiatheria	Scrotifera	Artiodactyla	Crown	Platanistidae	1	32	22	1	23.87755686	22.00000101	26.77034286	0	0	0	0.30464928	0.036036177	0.653223118	1.980749303	0.000364261	5.54130599	1.223191189	-0.502375179	3.083274458	47	0.067292016	21	22	23.41313234	0	0
Theriiformes	Theria	Eutheria	Placentalia	Euarchontoglires	Euarchonta	Primates	Stem	Plesiadapidae	0	110	64	49	65.02755888	64.00128763	66.55805968	47.31516281	46.18874093	47.9998705	0.413189917	0.176049063	0.687463377	2.228821368	6.81E-06	6.213196707	4.154746704	3.670111497	4.695305939	192	0.02	15	64	64.3	48.7	49
Theriiformes	Theria	Eutheria	Placentalia	Laurasiatheria	NA	Eulipotyphla	Crown	Plesiosoricidae	0	20	56	10	65.51174108	56.00106577	84.28274777	7.02728869	3.33456505	8.999348487	0.013626782	7.19E-06	0.049142536	6.309763254	1.554845187	11.40226487	0.982858857	-1.426305471	3.298358998	27	0.15	46	56	62.9	3.1	10
Theriiformes	Theria	Eutheria	Placentalia	Laurasiatheria	Scrotifera	NA	Extinct order	Pleuraspidotheriidae	0	11	60	44	64.30170808	61.00092953	71.0676997	41.55969161	37.95646951	43.99964329	0.076376632	0.001202943	0.197356404	5.880731647	0.001006334	14.98885797	1.812405515	0.072645806	3.509189802	6	1.06	16	60	76.96	27.04	44
Theriiformes	Theria	Eutheria	Placentalia	Afrotheria	Paenungulata	Hyracoidea	Stem	Pliohyracidae	0	46	56	14	59.75844183	56.00237524	66.15890192	12.22479085	9.391286486	13.99959171	0.055322281	0.000290648	0.120478173	2.5668577	2.43E-05	6.009694959	2.627727385	1.348974468	3.864543553	27	0.15	42	56	62.3	7.7	14
Theriiformes	Theria	Eutheria	Placentalia	Euarchontoglires	Euarchonta	Primates	Crown	Pliopithecidae	0	19	18	7	20.306111	19.00004151	22.96048696	6.380871542	5.428680796	6.999968198	0.485525587	0.002507121	1.191831287	16.45778821	0.003230625	39.49187759	0.186149615	-1.150245063	1.912312691	23	0.18	11	18	19.98	5.02	7
Theriiformes	Theria	Metatheria	NA	Polydolopimorphia	NA	NA	Extinct order	Polydolopidae	0	55	63	32	65.30992812	63.00072056	69.10988312	29.88947287	28.03658301	30.99961926	0.10337164	0.011619513	0.224416947	3.386193774	0.001076156	7.674860849	2.525793497	1.227107239	3.703990556	37	0.11	31	63	66.41	28.59	32
Theriiformes	Theria	Eutheria	Placentalia	Laurasiatheria	Scrotifera	Artiodactyla	Crown	Pontoporiidae	1	23	14	1	15.32370984	14.00005922	17.62336508	0	0	0	0.449746155	0.020800497	1.001658769	4.452082412	7.01E-05	12.1746277	1.358955174	-0.426483853	3.068915319	27	0.122120807	13	14	15.58757049	0	0
Theriiformes	Theria	Metatheria	Marsupialia	Australidelphia	NA	Diprotodontia	Crown	Potoroidae	15	16	19	1	23.15443841	19.00027937	29.7588191	0	0	0	0.005971117	1.46E-06	0.023519503	23.40457364	8.866621508	38.26946151	2.917136101	0.789498421	5.170279588	30	0.10882524	18	19	20.95885433	0	0
Theriiformes	Theria	Eutheria	Placentalia	Laurasiatheria	Scrotifera	Artiodactyla	Crown	Praetragulidae	0	11	40	29	41.98644709	40.00002475	45.99077963	27.9124419	25.8381981	28.99896591	0.487425557	0.004052404	1.272553278	5.355158938	0.001390179	14.7398642	-0.268891955	-3.654101223	2.870057718	21	0.2	11	40	42.2	26.8	29
Theriiformes	Theria	Metatheria	Metatheria	Polydolopimorphia	NA	NA	Extinct order	Prepidolopidae	0	7	50	19	60.21060336	50.00024677	79.28921728	13.94544828	5.363909783	18.99797038	0.029652293	3.70E-05	0.091242974	1.890674219	1.92E-05	5.296814507	0.944654462	-2.297615865	3.584376224	6	1.06	31	50	82.86	0	19
Theriiformes	Theria	Eutheria	Placentalia	Laurasiatheria	NA	Hyaenodonta	Extinct order	Prionogalidae	0	2	22	17	26.63416593	22.00168085	36.81569836	14.17814274	7.93744947	16.99938074	0.095392685	9.99E-05	0.328274508	12.98969943	0.004984799	38.03193924	0.906142794	-2.137137528	3.428786427	2	28.83	5	22	166.15	0	17
Theriiformes	Theria	Metatheria	NA	Sparassodonta	NA	NA	Extinct order	Proborhyaenidae	0	15	44	4	50.5674048	44.00030836	65.2200307	2.373568225	0.345571858	3.99976339	0.113008505	3.15E-05	0.345877648	3.043642164	0.010711468	6.811159517	-1.260814543	-5.638913832	3.130544825	17	0.26	40	44	54.4	0	4
Theriiformes	Theria	Eutheria	Placentalia	Afrotheria	Paenungulata	Hyracoidea	Crown	Procaviidae	6	22	13	1	15.40887069	13.00066846	19.95482463	0	0	0	0.139803938	0.000162975	0.469068442	18.94169746	2.071143125	34.27683823	0.665214737	-2.151649184	3.500942826	62	0.050336265	12	13	13.60403518	0	0
Theriiformes	Theria	Eutheria	Placentalia	Euarchontoglires	Euarchonta	Primates	Crown	Proconsulidae	0	11	24	13	26.0077768	24.00007512	30.29027239	12.03777928	10.18318278	12.99997886	0.432803682	0.001451861	1.103605875	8.918620023	0.001374169	21.99185131	-0.529137091	-3.692595546	2.283502419	10	0.5	11	24	29.5	7.5	13
Theriiformes	Theria	Eutheria	Placentalia	Laurasiatheria	Scrotifera	Carnivora	Crown	Procyonidae	14	52	21	1	23.25432881	22.00012178	25.74060577	0	0	0	0.146190574	0.018797203	0.304339157	3.877768098	9.15E-05	9.450037324	3.607879316	1.969995368	5.205528422	131	0.023311661	20	21	21.46623322	0	0
Theriiformes	Theria	Eutheria	Placentalia	Laurasiatheria	NA	Dinocerata	Extinct order	Prodinoceratidae	0	13	62	51	63.73996214	62.00043453	67.16701545	50.03835066	48.2398804	50.99962779	0.442732001	0.001979854	1.069618184	6.366660939	0.002310807	17.34513627	0.280888109	-2.029078419	2.570310619	65	0.05	11	62	62.55	50.45	51
Theriiformes	Theria	Eutheria	Placentalia	Xenarthra	NA	Cingulata	Crown	Propalaehoplophoridae	0	8	18	17	19.75467705	19.00065884	20.97169105	15.41932339	14.69978457	15.99998128	0.585764885	0.001394897	1.305000218	27.32094293	0.004925364	71.15166364	2.350694633	0.953101914	3.54269789	11	0.44	1	18	18.44	16.56	17
Theriiformes	Theria	Eutheria	Placentalia	Euarchontoglires	Euarchonta	Primates	Crown	Propliopithecidae	0	7	33	30	33.78756146	33.00003185	35.1440863	29.47132859	29.02757224	29.99986354	1.640783975	0.008982987	3.958904292	44.87050093	0.179855067	92.96700893	1.05057599	-0.983743313	2.96735708	6	1.06	3	33	36.18	26.82	30
Theriiformes	Theria	Eutheria	Placentalia	Afrotheria	Paenungulata	Sirenia	Stem	Prorastomidae	0	3	48	44	50.60979765	48.00152995	56.02948094	42.49766417	39.34682815	43.99979795	0.255174133	5.48E-05	0.784578063	18.27487041	0.00116879	47.70349683	0.831713106	-2.348849794	3.524017668	3	4.83	4	48	67.32	24.68	44
Theriiformes	Theria	Eutheria	Placentalia	Laurasiatheria	NA	Eulipotyphla	Crown	Proscalopidae	0	30	37	14	39.47671629	38.00010094	42.44770419	13.10400669	11.43059054	13.99971972	0.552858645	0.062934809	1.05331082	2.599352524	0.000207482	6.701085395	-0.604841128	-2.091891505	1.335041915	64	0.06	23	37	38.38	12.62	14
Theriiformes	Theria	Eutheria	Placentalia	Euarchontoglires	Euarchonta	Primates	Crown	Proteopithecidae	0	2	34	34	36.33946752	35.00006758	39.17908677	31.96996284	30.01329605	32.99996272	0.326577523	0.00112237	0.921418049	29.4396427	0.002766452	75.55475884	1.68349195	-0.98470479	3.819140812	1	NA	0	34	NA	NA	34
Theriiformes	Theria	Eutheria	Placentalia	Laurasiatheria	Scrotifera	Litopterna	Extinct order	Proterotheriidae	1	89	56	1	60.63482785	56.00077498	68.88711191	0	0	0	0.043415646	0.002721175	0.097572097	2.623386826	0.147544993	5.111767221	3.158612203	1.965701265	4.152477649	93	0.033098261	55	56	57.82040434	0	0
Theriiformes	Theria	Eutheria	Placentalia	Laurasiatheria	Scrotifera	Artiodactyla	Crown	Protoceratidae	0	105	46	3	50.1394797	47.82662243	53.90212179	1.769851666	0.285393663	2.999740938	0.175677586	0.067023186	0.28711633	0.584119673	0.000107287	1.667672526	2.777269253	1.752737707	3.887922941	155	0.03	43	46	47.29	1.71	3
Theriiformes	Theria	Eutheria	Placentalia	Laurasiatheria	Scrotifera	Artiodactyla	Crown	Protocetidae	0	38	48	35	49.29614288	48.00118888	50.99981564	34.23117536	33.066489	34.99968975	0.430261028	0.079764395	0.846147221	4.261005013	0.002483966	11.60044027	2.462599157	1.445126876	3.494389232	33	0.12	13	48	49.56	33.44	35
Theriiformes	Theria	Metatheria	NA	NA	NA	NA	Extinct order	Protodidelphidae	0	8	56	54	56.74945736	56.00073641	57.91037354	52.44329555	51.99200527	52.99994647	0.686015304	0.040217105	1.522778726	23.50656603	0.009897177	56.76412836	2.648540255	1.714987187	3.668422953	2	28.83	2	56	113.66	0	54
Theriiformes	Theria	Eutheria	Placentalia	Laurasiatheria	Scrotifera	Litopterna	Extinct order	Protolipternidae	0	7	55	43	59.19889613	55.00066006	66.88770723	40.69588531	36.34205254	42.99987641	0.117667958	7.17E-05	0.336071729	4.478796736	0.001186807	12.81014674	1.21455937	-1.305861011	3.376061259	5	1.47	12	55	72.64	25.36	43
Theriiformes	Theria	Eutheria	Placentalia	Euarchontoglires	Glires	Rodentia	Crown	Protoptychidae	0	3	45	39	49.18209787	45.00051271	58.0053011	36.46009646	30.90416936	38.99970905	0.131633277	5.62E-05	0.420167531	10.30440096	0.002482331	28.82056605	0.618469527	-2.60770803	3.473520416	3	4.83	6	45	73.98	10.02	39
Theriiformes	Theria	Eutheria	Placentalia	Afrotheria	Paenungulata	Sirenia	Stem	Protosirenidae	0	12	54	35	58.17628641	54.00226002	66.55527132	33.07099493	29.47805153	34.99999877	0.100509945	2.29E-05	0.313222087	6.643142618	0.00198958	15.27694806	0.44712632	-2.823986217	3.128930457	14	0.33	19	54	60.27	28.73	35
Theriiformes	Theria	Eutheria	Placentalia	Laurasiatheria	Scrotifera	Notoungulata	Extinct order	Protypotheriidae	0	3	28	12	37.50237432	28.00447236	57.78092632	7.834905612	1.853120786	11.99731973	0.0301183	7.55E-05	0.101678227	4.338713388	0.000541547	12.20628403	0.741924504	-2.517567204	3.537170829	3	4.83	16	28	105.28	0	12
Theriiformes	Theria	Eutheria	Placentalia	Euarchontoglires	Glires	Anagalida	Extinct order	Pseudictopidae	0	13	66	53	69.18722297	67.00059267	73.11662746	51.47482339	48.85956791	52.99984786	0.217989876	0.020417561	0.53950294	2.828402695	1.37E-05	8.224695473	1.305427381	-0.924289603	3.499183513	21	0.2	13	66	68.6	50.4	53
Theriiformes	Theria	Metatheria	Marsupialia	Australidelphia	NA	Diprotodontia	Crown	Pseudocheiridae	20	13	28	1	34.62434148	28.00450149	46.85759742	0	0	0	0.014783102	2.84E-05	0.039706468	4.141616258	0.003580827	9.768372736	3.523142791	1.200926799	5.938620782	25	0.132946972	27	28	31.58956825	0	0
Theriiformes	Theria	Eutheria	Placentalia	Xenarthra	NA	Pilosa	Crown	Pseudoglyptodontidae	0	3	30	22	34.78824399	30.00079752	45.01520605	18.91869504	12.53358386	21.99934077	0.086305391	0.000290389	0.292026529	8.78899775	0.001672542	25.56465735	0.694301579	-2.423251641	3.512201918	3	4.83	8	30	68.64	0	22
Theriiformes	Theria	Eutheria	NA	NA	NA	Leptictida	Extinct order	Pseudorhyncocyonidae	0	14	59	36	64.21946518	59.00820671	73.02520562	32.71949131	28.45084356	34.99967131	0.071138827	9.47E-05	0.197621076	3.434153193	0.000118272	8.951652963	1.413853265	-1.097501457	3.537197927	17	0.26	23	59	64.98	30.02	36
Theriiformes	Theria	Eutheria	Placentalia	Euarchontoglires	Glires	Rodentia	Stem	Pseudosciuridae	0	23	47	29	48.99670302	47.00026162	52.60864663	27.89458754	26.03813536	28.99985609	0.239628008	0.009968396	0.558729271	4.971941604	0.003206842	12.66297218	0.991654496	-0.638985852	2.740845827	24	0.17	18	47	50.06	25.94	29
Theriiformes	Theria	Eutheria	Placentalia	Laurasiatheria	Scrotifera	Chiroptera	Crown	Pteropodidae	197	4	6	1	10.36766414	6.91633562	18.02670539	0	0	0	0.003297632	2.11E-06	0.008571605	11.36816908	0.001131075	30.9669908	7.057829003	4.604884972	9.037686152	5	1.114742527	5	6	11.57371263	0	0
Theriiformes	Allotheria	NA	NA	NA	NA	Multituberculata	Extinct order	Ptilodontidae	0	53	66	56	67.80262771	67.00033592	68.99192345	54.40829048	53.58508442	54.99999572	0.442707114	0.071327114	0.888855892	7.246083554	0.000787389	17.636081	2.851412496	2.278050545	3.615669079	70	0.05	10	66	66.5	55.5	56
Theriiformes	Theria	Eutheria	Placentalia	Afrotheria	Afroinsectiphilia	Ptolemaiida	Extinct order	Ptolemaiidae	0	3	33	31	35.33893962	34.0003006	38.29550699	30.00478486	28.10791231	30.99986294	0.339698439	0.000715704	0.947744648	32.18210752	0.009581751	84.84392289	1.371856846	-1.426652993	3.645531589	2	28.83	2	33	90.66	0	31
Theriiformes	Theria	Metatheria	NA	NA	NA	NA	Extinct order	Pucadelphydae	0	3	66	66	67.98113784	67.00054014	69.88716878	64.21401222	62.8741952	64.99983686	0.449694482	0.004041609	1.105770132	29.32646935	0.010230995	79.77643382	2.021472113	-0.071508937	3.735531616	1	NA	0	66	NA	NA	66
Theriiformes	Theria	Eutheria	Placentalia	Euarchontoglires	Euarchonta	Primates	Stem	Purgatoriidae	0	9	66	64	67.80491096	67.00053509	69.23206514	62.38345014	61.45927016	62.99992757	0.55537323	0.014394535	1.311805075	20.82753968	0.002015855	55.40081646	2.073139619	0.37191206	3.457018826	7	0.83	2	66	67.66	62.34	64
Theriiformes	Theria	Eutheria	Placentalia	Laurasiatheria	NA	Pyrotheria	Extinct order	Pyrotheriidae	0	15	50	22	53.4963003	50.00001081	61.11418288	20.29633537	16.68508481	21.99985402	0.289142031	0.00331473	0.697778063	3.016081369	0.001433235	7.469404525	-2.102982158	-5.99545731	2.44063438	15	0.3	28	50	58.4	13.6	22
Theriiformes	Theria	Eutheria	Placentalia	Laurasiatheria	Scrotifera	Artiodactyla	Stem	Raoellidae	0	14	52	41	54.70047875	53.00025765	58.18734765	39.88836806	37.86534674	40.99995772	0.209935104	0.000191055	0.53879821	8.435340001	0.001838154	20.94727788	1.342952313	-0.930337431	3.355842219	11	0.44	11	52	56.84	36.16	41
Theriiformes	Theria	Eutheria	Placentalia	Euarchontoglires	Glires	Rodentia	Crown	Reithroparamyidae	0	11	54	45	56.20246469	54.00082032	60.15745826	42.97929905	41.03840045	43.9997117	0.26206812	0.000238766	0.722067167	8.838100986	0.001840374	22.30718217	0.926858106	-2.011395803	3.266687214	13	0.36	9	54	57.24	41.76	45
Theriiformes	Theria	Eutheria	Placentalia	Laurasiatheria	Scrotifera	Artiodactyla	Crown	Remingtonocetidae	0	22	48	39	49.33867437	48.00006676	51.54499909	37.29304764	36.13257539	37.99992555	0.41161323	0.036545821	0.900694329	5.730043147	0.000322282	15.55951231	2.009738026	0.553230034	3.419928646	18	0.24	9	48	50.16	36.84	39
Theriiformes	Theria	Eutheria	Placentalia	Euarchontoglires	Glires	Rodentia	Stem	Remyidae	0	1	42	42	43.48586911	42.00034344	46.4198136	40.82393787	38.33845364	41.99987028	0.996896343	0.000777455	3.044109388	36.37123967	0.002136589	91.15309255	1.528642399	-1.419268202	3.841141423	1	NA	0	42	NA	NA	42
Theriiformes	Theria	Eutheria	Placentalia	Laurasiatheria	Scrotifera	Perissodactyla	Crown	Rhinocerotidae	11	427	45	1	48.18668731	45.00117731	53.72069346	0	0	0	0.042826717	0.001082894	0.095064372	7.324529925	4.33983509	10.28528886	4.175869847	3.605417387	4.996163304	962	0.003122171	44	45	45.13737553	0	0
Theriiformes	Theria	Eutheria	Placentalia	Laurasiatheria	Scrotifera	Chiroptera	Crown	Rhinolophidae	104	26	37	1	45.6346601	37.74294375	60.15841193	0	0	0	0.002381163	8.96E-07	0.008704389	6.861310445	1.14414428	12.35880085	5.088712131	2.808477473	7.575837448	34	0.095027816	36	37	40.42100138	0	0
Theriiformes	Theria	Eutheria	Placentalia	Euarchontoglires	Glires	Mixodontia	Extinct order	Rhombomylidae	0	1	58	58	59.55906041	58.000093	62.82953791	56.72789701	54.09575263	57.9999985	0.933306772	0.001364399	2.887438402	32.41399043	0.001822296	81.41321637	1.519786103	-1.249112398	3.80907594	1	NA	0	58	NA	NA	58
Theriiformes	Theria	Eutheria	Placentalia	Afrotheria	Afroinsectiphilia	Macroscelidea	Stem	Rhynchocyonidae	0	1	40	40	41.3518316	40.00064564	43.97106421	38.91524212	36.81028994	39.99996758	0.986632191	0.001019463	2.897183921	34.20319221	0.002598425	86.14519007	1.611989247	-1.167747927	3.832734334	1	NA	0	40	NA	NA	40
Theriiformes	Theria	Eutheria	Placentalia	Laurasiatheria	Scrotifera	Artiodactyla	Stem	Robiacinidae	0	5	40	35	41.86549192	40.00017162	45.5513876	33.91431974	31.65932115	34.99988087	0.399301378	0.00263919	1.102493181	16.71744333	0.002068859	44.74070272	0.676819508	-2.41172456	3.198730553	5	1.47	5	40	47.35	27.65	35
Theriiformes	Theria	Eutheria	Metatheria	Polydolopimorphia	NA	NA	Extinct order	Rosendolopidae	0	8	53	19	62.41556619	53.00010753	81.30129344	14.22021528	6.096040896	18.99853522	0.01859361	6.33E-06	0.054813072	2.743840048	0.000348069	7.167809272	1.42154149	-1.061800236	3.584335096	6	1.06	34	53	89.04	0	19
Theriiformes	Theria	Eutheria	Placentalia	Euarchontoglires	Euarchonta	Primates	Crown	Saadaniidae	0	1	28	28	29.35593967	28.00020774	31.90446189	26.95806145	24.98734881	27.99981349	1.020654801	0.001016855	3.064974618	39.92915199	0.00115379	92.64447563	1.673643532	-1.084531737	3.844659111	1	NA	0	28	NA	NA	28
Theriiformes	Theria	Eutheria	Placentalia	Laurasiatheria	Scrotifera	Artiodactyla	Crown	Sanitheriidae	0	6	22	14	24.51740506	22.00253651	29.56979478	12.70537804	10.07650959	13.9999459	0.280490559	0.000424979	0.850103545	12.07690393	0.000268363	32.07430236	0.004248992	-3.664296997	3.204976426	8	0.68	8	22	27.44	8.56	14
Theriiformes	Theria	Eutheria	NA	NA	Cimolesta	NA	Extinct order	Sarcodontidae	0	14	65	45	69.81463422	66.00036521	76.38544639	42.67679845	38.64835352	44.99964852	0.104463254	0.003948919	0.261314518	1.998874631	8.51E-05	5.734177193	1.394120085	-1.075587574	3.392555321	14	0.33	20	65	71.6	38.4	45
Theriiformes	Theria	Eutheria	Placentalia	Euarchontoglires	Euarchonta	Primates	Stem	Saxonellidae	0	3	62	60	63.11706102	62.00067213	65.28219767	59.27360102	58.07702357	59.99999883	1.252994882	0.000847745	3.363188006	35.97752735	0.013189248	86.65915888	1.171199282	-1.67748695	3.550926743	3	4.83	2	62	71.66	50.34	60
Theriiformes	Theria	Eutheria	Placentalia	Euarchontoglires	Glires	Rodentia	Stem	Sciuravidae	0	71	55	39	56.91914401	56.00043236	58.56242423	38.29324245	37.15874269	38.99978832	0.401924473	0.091961541	0.766262734	4.671697854	6.45E-05	11.95972079	2.921674298	2.286500881	3.704670456	157	0.03	16	55	55.48	38.52	39
Theriiformes	Theria	Eutheria	Placentalia	Euarchontoglires	Glires	Rodentia	Crown	Sciuridae	306	298	41	1	45.54306795	41.00029224	53.41401788	0	0	0	0.00504521	8.60E-05	0.013829711	7.608315682	3.980047988	11.20652326	7.855403169	6.640784616	9.052853079	469	0.006421668	40	41	41.25686674	0	0
Australosphenida	NA	NA	NA	NA	NA	NA	Extinct order	Shuotheriidae	0	3	167	163	170.5542104	168.0002704	176.3665629	161.1231335	157.1966911	162.9996628	0.164275848	0.0006057	0.490598129	14.19295967	0.001848876	38.68979059	1.103304779	-1.862741406	3.487233721	2	28.83	4	167	282.32	47.68	163
Theriiformes	Theria	Metatheria	NA	Polydolopimorphia	NA	NA	Extinct order	Sillustaniidae	0	1	58	58	59.6544283	58.00077852	62.88460816	56.7062373	54.09019153	57.9997453	0.917409983	0.000419477	2.916905641	33.63904436	0.01302636	89.77627825	1.57504544	-1.087772366	3.818372986	1	NA	0	58	NA	NA	58
Theriiformes	Theria	Eutheria	Placentalia	Euarchontoglires	Glires	Rodentia	Crown	Simimyidae	1	13	46	1	54.6526476	46.00562364	68.05110091	0	0	0	0.062723601	0.000700383	0.168970228	0.933428498	0.000144837	2.639441947	0.296284007	-2.6986547	3.104329931	38	0.1	45	46	50.5	0	1
Theriiformes	Theria	Eutheria	Placentalia	Laurasiatheria	Scrotifera	Artiodactyla	Crown	Simocetidae	0	1	33	33	34.46573712	33.00020293	37.30074557	31.82132894	29.57927415	32.99980374	1.021026755	0.000590878	3.061641215	35.75307284	0.006832831	88.17317587	1.681187912	-0.794254555	3.775687273	1	NA	0	33	NA	NA	33
Theriiformes	Theria	Eutheria	Placentalia	Euarchontoglires	Glires	Rodentia	Stem	Siphneidae	0	2	9	7	10.7378724	9.000229073	14.40146931	5.95075397	3.661763985	6.999917522	0.471343802	0.000666681	1.396797161	30.8769255	0.012045772	81.37023616	1.208975398	-1.478855848	3.741910135	3	4.83	2	9	18.66	0	7
Theriiformes	Theria	Eutheria	Placentalia	Euarchontoglires	Euarchonta	Primates	Crown	Sivaladapidae	0	21	48	7	53.48530923	48.00249829	61.91933324	4.424953063	1.09652519	6.997424245	0.075510808	0.004097762	0.19753909	1.062531488	1.82E-05	2.988774398	1.061592024	-1.598117747	3.467562545	18	0.24	41	48	57.84	0	7
Theriiformes	Allotheria	NA	NA	NA	NA	Multituberculata	Extinct order	Sloanbaataridae	0	3	80	76	83.66363581	81.00001399	89.78041468	74.05882455	70.01698191	75.99936259	0.153359643	0.000148147	0.462744725	14.85306767	0.000285705	43.06554001	1.212124045	-1.571489853	3.657576702	2	28.83	4	80	195.32	0	76
Theriiformes	Theria	Eutheria	Placentalia	Laurasiatheria	NA	Eulipotyphla	Crown	Soricidae	451	275	45	1	52.48627525	45.04148039	68.27011484	0	0	0	0.000955357	3.04E-06	0.002795724	9.738633513	6.440611918	12.8362008	8.28907424	6.962271669	9.632317855	447	0.006739497	44	45	45.29653789	0	0
Theriiformes	Theria	Eutheria	Placentalia	Euarchontoglires	Glires	Rodentia	Crown	Spalacidae	29	8	28	1	36.25028634	28.00092502	50.70793212	0	0	0	0.00702595	2.36E-05	0.018275125	3.365771733	0.000317303	8.438977513	4.214686996	1.930582562	6.431303821	15	0.238598968	27	28	34.44217215	0	0
Theriiformes	NA	NA	Theriiformes	NA	NA	NA	Extinct order	Spalacotheriidae	0	40	145	73	152.2294837	146.0010334	161.9023595	69.15509096	63.58385974	72.9966156	0.044581291	0.0035416	0.105541473	0.82370843	0.00062831	2.173927777	1.736940103	-0.328498572	3.63720461	39	0.1	72	145	152.2	65.8	73
Theriiformes	Theria	Eutheria	Placentalia	Laurasiatheria	Scrotifera	Litopterna	Extinct order	Sparnotheriodontidae	0	9	56	38	60.34190787	56.00051992	69.17108534	35.69697735	31.15270284	37.99997616	0.148337588	0.000132806	0.479268331	4.475189411	0.000299581	11.79476862	-0.171776038	-3.95327371	3.273007033	11	0.44	18	56	63.92	30.08	38
Theriiformes	Theria	Eutheria	Placentalia	Laurasiatheria	Scrotifera	Artiodactyla	Crown	Squalodelphinidae	0	14	23	14	25.40542796	24.00002567	28.1275215	12.97761974	11.16634845	13.99995199	0.279168925	0.000424893	0.64839863	7.233560631	0.002182649	19.35934208	1.653158852	-0.278236283	3.448289157	13	0.36	9	23	26.24	10.76	14
Theriiformes	Theria	Eutheria	Placentalia	Laurasiatheria	Scrotifera	Artiodactyla	Crown	Squalodontidae	0	47	27	6	29.27648976	28.00040596	31.70996455	4.96780887	3.251769587	5.999855437	0.286297748	0.058071137	0.564465184	2.375965543	0.000116442	6.560704831	1.873067991	0.601566019	3.336555072	38	0.1	21	27	29.1	3.9	6
Theriiformes	Theria	Eutheria	Placentalia	Laurasiatheria	Scrotifera	Artiodactyla	Crown	Squaloziphiidae	0	2	23	18	27.18595196	23.00093105	36.33543225	15.37854461	9.372656428	17.99999571	0.103619555	0.000139579	0.354080798	14.43812922	0.000247648	45.11671504	0.684739482	-2.634159042	3.301924323	2	28.83	5	23	167.15	0	18
Theriiformes	Theria	Metatheria	NA	NA	NA	NA	Extinct order	Stagodontidae	0	21	99	54	105.5883579	99.00237168	116.9623832	50.78279493	45.21991832	53.99920082	0.077528881	0.000574466	0.267797382	1.235442415	7.93E-05	3.480565364	0.679152445	-3.213778811	3.531543898	83	0.05	45	99	101.25	51.75	54
Theriiformes	Theria	Eutheria	Placentalia	Afrotheria	Paenungulata	Proboscidea	Crown	Stegodontidae	0	1	8	8	9.332314957	8.000044202	12.00221085	7.007425466	5.012718896	7.999931204	1.016909926	0.00258797	3.034918055	35.34654763	0.016276839	87.89673761	1.625296113	-1.011589671	3.8092617	1	NA	0	8	NA	NA	8
Theriiformes	Theria	Metatheria	NA	NA	NA	NA	Extinct order	Sternbergiidae	0	4	54	10	76.26090462	55.00924009	113.5487989	4.999479487	0.000448945	9.121173283	0.008796167	5.11E-05	0.02831342	1.315912073	4.28E-05	3.579460451	1.105079215	-1.768780172	3.61232388	2	28.83	44	54	1322.52	0	10
Theriiformes	Theria	Eutheria	Placentalia	Euarchontoglires	Glires	Lagomorpha	Stem	Strenulagidae	0	1	55	55	56.65057864	55.00043207	60.19368546	53.71872803	51.06537313	54.99946233	0.937471876	0.000327502	2.958199143	34.26759616	0.002209885	85.52084093	1.65676637	-1.028629877	3.848859684	1	NA	0	55	NA	NA	55
Theriiformes	Theria	Eutheria	NA	NA	Cimolesta	Taeniodonta	Extinct order	Stylinodontidae	0	38	71	41	73.28928548	71.00061961	77.57933508	39.86189452	37.80860162	40.99990855	0.254920456	0.001206744	0.607266301	3.063811947	0.000264279	7.372299852	0.272371975	-1.555594524	2.533248914	87	0.05	30	71	72.5	39.5	41
Theriiformes	Allotheria	NA	NA	NA	Gondwanatheria	NA	Extinct order	Sudamericidae	0	9	82	47	90.92069805	82.00204213	108.2479384	41.95979537	32.50777082	46.99999561	0.030772331	0.000417628	0.092048449	1.677873837	0.000685453	4.719844723	1.0359339	-2.090931795	3.584950383	9	0.58	35	82	102.3	26.7	47
Theriiformes	Theria	Eutheria	Placentalia	Laurasiatheria	Scrotifera	Artiodactyla	Crown	Suidae	40	173	37	1	42.51843805	37.00279009	52.356979	0	0	0	0.014205994	1.35E-05	0.046522115	10.65206998	5.555368339	15.99328786	3.807262841	1.82503766	5.782134937	688	0.004370121	36	37	37.15732437	0	0
Australosphenida	NA	NA	NA	NA	NA	Monotremata	Crown	Tachyglossidae	6	6	4	1	5.360325705	4.000042842	7.745949642	0	0	0	0.264644007	0.000465057	0.656082873	24.1693228	0.000870103	61.22559441	2.661808578	-0.15451728	5.170307997	12	0.313032434	3	4	4.939097303	0	0
Theriiformes	Allotheria	NA	NA	NA	NA	Multituberculata	Extinct order	Taeniolabididae	0	23	70	59	71.26496698	70.00014135	73.54199805	58.25841236	57.11313783	58.99984221	0.360166316	0.001110182	0.812887906	8.383926221	0.000234659	21.57583268	1.894132434	0.558031497	3.227545521	43	0.09	11	70	70.99	58.01	59
Theriiformes	Theria	Eutheria	Placentalia	Laurasiatheria	NA	Eulipotyphla	Crown	Talpidae	60	278	39	1	42.01083492	39.00221013	46.19306758	0	0	0	0.062657999	0.000137936	0.178953552	4.983084458	0.580840864	9.00430878	4.062612033	0.698307615	6.933801896	445	0.006769958	38	39	39.2572584	0	0
Theriiformes	Theria	Eutheria	Placentalia	Euarchontoglires	Glires	Rodentia	Crown	Tamquammyidae	0	13	56	31	62.92402316	57.11540291	71.00257935	27.93373083	23.2120602	30.99990343	0.047273024	0.00769707	0.097225264	1.071942864	1.33E-05	3.080765121	2.437412351	0.998404989	3.750107181	4	2.3	25	56	113.5	0	31
Theriiformes	Theria	Eutheria	Placentalia	Laurasiatheria	Scrotifera	Chiroptera	Crown	Tanzanycterididae	0	1	47	47	48.55123625	47.00012121	51.7628934	45.78914741	43.20848948	46.99996707	1.037285302	7.35E-05	3.090857679	29.74322124	0.002962512	77.67297547	1.595124772	-1.147937577	3.888122929	1	NA	0	47	NA	NA	47
Theriiformes	Theria	Eutheria	Placentalia	Laurasiatheria	Scrotifera	Perissodactyla	Crown	Tapiridae	13	135	55	1	59.03891465	55.00111208	66.78179352	0	0	0	0.127709479	0.001545787	0.310075486	3.556066245	0.771314244	6.046219679	1.288131182	0.171356614	2.484598286	264	0.011455737	54	55	55.6186098	0	0
Theriiformes	Theria	Eutheria	Placentalia	Euarchontoglires	Euarchonta	Primates	Crown	Tarsiidae	13	7	45	13	59.58996613	45.01868621	86.16689624	0	0	0	0.003867898	4.56E-06	0.0111331	1.669924755	0.00118289	4.481741481	3.83062954	1.223326333	6.178833991	7	0.647548972	32	45	65.72156712	0	0
Theriiformes	Theria	Eutheria	Placentalia	Laurasiatheria	Scrotifera	Artiodactyla	Crown	Tayassuidae	12	106	37	1	39.55158216	37.00071433	44.02668928	0	0	0	0.16445534	0.009607418	0.405346748	4.825269726	0.618324978	8.809073007	1.483224739	-0.138662574	3.101754489	259	0.011679039	36	37	37.4204454	0	0
Theriiformes	Theria	Eutheria	Placentalia	Afrotheria	Afroinsectiphilia	Afrosoricida	Crown	Tenrecidae	31	9	40	1	51.87063236	41.0014767	72.07819244	0	0	0	0.004219203	2.21E-07	0.012944067	4.248363538	0.001547678	9.088412492	3.544773304	1.121433887	5.749033017	8	0.534127405	39	40	60.83096878	0	0
Theriiformes	NA	NA	NA	NA	NA	NA	Extinct order	Thereuodontidae	0	2	144	141	146.9879799	144.0013195	153.761051	139.1408206	134.9281486	140.9998929	0.212574794	0.000107741	0.698940634	23.54275144	0.000448929	67.78569534	0.915966798	-2.330925616	3.525724173	2	28.83	3	144	230.49	54.51	141
Theriiformes	Theria	Eutheria	Placentalia	Euarchontoglires	Glires	Rodentia	Crown	Theridomyidae	0	136	41	24	42.38145064	41.00019088	44.14289055	23.31917845	22.216031	23.99984247	0.349231984	0.059045068	0.655113783	4.707201709	0.001365327	13.15913839	4.08721585	3.627573472	4.566826015	129	0.03	17	41	41.51	23.49	24
Theriiformes	Theria	Eutheria	Placentalia	Euarchontoglires	Glires	Rodentia	Crown	Thryonomyidae	2	22	34	1	37.80443831	34.00005635	45.02523245	0	0	0	0.200085555	0.006543681	0.438225448	2.390717602	0.000481205	5.990291243	-0.855103848	-3.674796269	2.162902728	37	0.086775207	33	34	36.86358183	0	0
Theriiformes	Theria	Metatheria	Marsupialia	Australidelphia	NA	Dasyuromorphia	Crown	Thylacinidae	2	13	25	1	29.52352842	25.00005544	38.78497831	0	0	0	0.095642609	0.000129098	0.26275387	4.714475127	0.000152481	10.84099415	0.410351033	-2.082227843	3.095539552	31	0.10501371	24	25	27.52032905	0	0
Theriiformes	Theria	Metatheria	Marsupialia	Australidelphia	NA	Diprotodontia	Crown	Thylacoleonidae	1	15	28	1	33.15355274	28.00243955	43.51956515	0	0	0	0.093919949	0.000128254	0.290005474	6.99596224	0.01704898	13.48239992	-0.495302923	-2.878178117	1.992873976	36	0.08936216	27	28	30.41277832	0	0
Theriiformes	Theria	Metatheria	Marsupialia	Australidelphia	NA	Peramelemorphia	Crown	Thylacomyidae	2	5	23	1	30.64789902	23.00374827	45.53925866	0	0	0	0.032881611	3.57E-06	0.102764595	5.962073847	0.001057101	14.10802995	0.370480547	-2.999306155	3.713622718	7	0.647548972	22	23	37.24607739	0	0
Theriiformes	Theria	Metatheria	NA	Sparassodonta	NA	NA	Extinct order	Thylacosmilidae	0	1	12	12	13.29754517	12.0000484	15.76104906	10.98978787	9.032311025	11.99982032	1.027829431	0.000667865	3.057295764	31.63713775	0.002938836	80.06355895	1.679264332	-0.892297822	3.733269337	1	NA	0	12	NA	NA	12
Theriiformes	Theria	Eutheria	Placentalia	Laurasiatheria	Scrotifera	Chiroptera	Crown	Thyropteridae	5	2	14	14	24.66015625	15.00035771	44.18480207	0	0	0	0.011378244	2.24E-05	0.035504579	3.975708214	0.001018363	11.15753549	3.032339111	0.583689297	5.150540191	1	NA	0	14	NA	0	0
Theriiformes	NA	NA	NA	NA	NA	NA	Extinct order	Tinodontidae	0	2	149	145	152.8143186	149.0001644	161.2686919	142.4301579	136.4008322	144.9996235	0.12507769	1.28E-05	0.429870068	17.90262247	0.002848667	57.17332462	0.955703981	-2.059819	3.528743878	2	28.83	4	149	264.32	29.68	145
Theriiformes	Theria	Eutheria	Placentalia	Afrotheria	Paenungulata	Hyracoidea	Stem	Titanohyracidae	0	15	52	15	59.33204379	52.00244148	71.67328091	11.424582	5.616474923	14.99889806	0.05353631	0.000217877	0.158425469	1.978622899	0.001706792	5.225716959	0.972385298	-2.141874434	3.353918634	18	0.24	37	52	60.88	6.12	15
Theriiformes	Theria	Eutheria	Eutheria	NA	Cimolesta	Pantodonta	Extinct order	Titanoideidae	0	15	64	56	65.51067988	64.00003381	68.54730543	54.30962435	53.14807345	54.99998448	0.432267403	0.001082938	1.127679824	11.77441748	0.000616716	28.31391154	1.11788813	-0.203629709	2.903728554	23	0.18	8	64	65.44	54.56	56
Theriiformes	Theria	Eutheria	Eutheria	NA	Cimolesta	NA	Extinct order	Todralestidae	0	4	59	42	68.32199044	59.0002309	87.41546664	36.71619638	26.07233715	41.99839581	0.041787684	7.46E-05	0.144916879	3.42016194	0.000376798	9.683339592	0.592880486	-2.971793726	3.383564672	7	0.83	17	59	73.11	27.89	42
Theriiformes	Theria	Eutheria	Placentalia	Euarchontoglires	Euarchonta	Primates	Stem	Toliapinidae	0	8	59	51	61.50246936	59.00270243	65.85217628	48.83504086	46.53931222	49.99999543	0.169949635	0.000527992	0.461447466	10.55771367	0.001893691	26.78932549	1.446591979	-0.849216262	3.472370123	6	1.06	8	59	67.48	42.52	51
Theriiformes	Theria	Eutheria	Placentalia	Laurasiatheria	Scrotifera	Notoungulata	Extinct order	Toxodontidae	5	56	27	1	30.48997953	27.00386017	36.69334541	0	0	0	0.034354887	0.000250574	0.104643409	12.19050417	5.079794232	19.79991741	3.28646683	1.69319204	4.83856091	108	0.028393111	26	27	27.73822089	0	0
Theriiformes	Theria	Eutheria	Placentalia	Laurasiatheria	Scrotifera	Artiodactyla	Crown	Tragulidae	10	81	41	6	43.75878177	41.00100508	47.82136822	0	0	0	0.035413709	0.002916653	0.084499307	2.327372069	0.002449359	5.320873292	4.736721411	3.133827831	6.164818167	91	0.033846088	35	41	42.18461309	0	0
Theriiformes	Theria	Eutheria	Placentalia	Laurasiatheria	Scrotifera	Artiodactyla	Crown	Tranatocetidae	0	15	20	9	22.88114313	21.00005948	26.8507535	7.040336204	5.19768617	7.999972691	0.162935596	8.47E-05	0.416789107	8.803416673	0.000190002	20.9957032	1.697413367	-0.247989907	3.510879046	18	0.24	11	20	22.64	6.36	9
Theriiformes	Theria	Eutheria	Placentalia	Afrotheria	Paenungulata	Sirenia	Crown	Trichechidae	3	6	33	19	44.6599822	33.01882716	64.51165014	0	0	0	0.014115077	3.95E-05	0.040216264	1.563591592	0.000416643	4.366386031	2.284441841	-0.374784465	4.609998258	6	0.820564203	14	33	44.48789884	0	0
Theriiformes	NA	NA	NA	NA	NA	Eutriconodonta	Extinct order	Triconodontidae	0	37	183	85	194.1969107	183.0031423	214.7804326	80.94727919	74.77354	84.99702173	0.012955479	8.44E-05	0.034341014	1.659372281	0.001151012	3.198070013	1.848098841	-0.130875348	3.602602281	28	0.15	98	183	197.7	70.3	85
Theriiformes	Theria	Eutheria	Placentalia	Laurasiatheria	NA	Astrapotheria	Extinct order	Trigonostylopidae	0	12	54	39	56.88783752	54.00135555	63.1687593	37.94638439	35.65993575	38.99995824	0.237888114	0.000187479	0.693847325	10.93244582	0.013717718	23.06888085	-0.624274227	-2.832771834	2.437666547	17	0.26	15	54	57.9	35.1	39
Theriiformes	Theria	Eutheria	Placentalia	Laurasiatheria	Scrotifera	Mesonychia	Extinct order	Triisodontidae	0	22	66	58	67.76890921	67.0011458	68.95127133	57.32416044	56.22757692	57.99985293	0.617379808	0.125101439	1.245065096	6.014638216	0.000257953	16.67491423	2.048145078	1.093159342	3.431310179	37	0.11	8	66	66.88	57.12	58
Theriiformes	Theria	Eutheria	Placentalia	Euarchontoglires	Euarchonta	Scandentia	Crown	Tupaiidae	23	7	32	6	42.99067081	32.42860899	62.92541687	0	0	0	0.004029325	2.07E-06	0.011646303	2.771295812	0.001340072	7.060136052	4.531272417	1.824522054	6.888371896	6	0.820564203	26	32	53.33466928	0	0
Theriiformes	Theria	Eutheria	Placentalia	Laurasiatheria	NA	Dinocerata	Extinct order	Uintatheriidae	0	23	55	40	56.53043389	55.00045463	59.37300419	39.18062802	37.70366533	39.99977514	0.459765429	0.007423678	1.050761581	6.091236275	0.000674336	15.51603555	0.418251023	-1.11547874	2.454711085	44	0.09	15	55	56.35	38.65	40
Theriiformes	Theria	Eutheria	Placentalia	Laurasiatheria	Scrotifera	Carnivora	Crown	Ursidae	21	146	38	1	41.21723948	38.00175362	46.14897751	0	0	0	0.189244636	0.010703088	0.43573338	4.368814887	0.801970705	8.102601208	2.053989321	0.905424444	3.376960605	459	0.006562339	37	38	38.24280653	0	0
Theriiformes	Theria	Eutheria	Placentalia	Laurasiatheria	Scrotifera	Chiroptera	Crown	Vespertilionidae	502	95	40	1	51.43601031	40.14165968	72.90020485	0	0	0	0.000367166	5.75E-07	0.001285176	11.18151174	6.829297296	15.45388779	8.71471873	7.701451989	9.724153771	132	0.023131667	39	40	40.90213501	0	0
Theriiformes	Theria	Eutheria	Placentalia	Euarchontoglires	Euarchonta	Primates	Crown	Victoriapithecidae	0	6	23	15	25.47984606	23.00021226	30.38309761	13.67941195	11.03473626	14.99994267	0.194350108	0.000473183	0.592591015	16.04280277	0.002252444	41.17389952	0.32733453	-3.05709499	3.101108282	13	0.36	8	23	25.88	12.12	15
Theriiformes	NA	NA	NA	NA	NA	NA	Extinct order	Vincelestidae	0	1	127	127	128.3865216	127.0007816	130.7708352	125.983073	124.1294059	126.9992796	1.036195105	0.000324445	3.049838365	42.41298371	0.003191211	93.71029459	1.519770645	-1.206464853	3.813641976	1	NA	0	127	NA	NA	127
Theriiformes	Theria	Eutheria	Placentalia	Laurasiatheria	Scrotifera	Carnivora	Stem	Viverravidae	0	122	64	35	66.84724008	65.00722534	69.64240899	33.78325886	31.87601884	34.99960132	0.19950243	0.077030111	0.32551911	0.912133263	8.56E-05	2.607580832	3.445421782	2.596570815	4.329159243	401	0	29	64	64	35	35
Theriiformes	Theria	Eutheria	Placentalia	Laurasiatheria	Scrotifera	Carnivora	Crown	Viverridae	37	31	22	1	25.29919934	22.00004245	30.2462734	0	0	0	0.036318313	0.000507665	0.089042419	6.278592348	0.003097692	12.9049125	4.54172553	3.107562226	6.001617061	41	0.077769154	21	22	23.63315224	0	0
Theriiformes	Theria	Metatheria	Marsupialia	Australidelphia	NA	Diprotodontia	Crown	Vombatidae	4	18	28	1	33.8030186	28.00230718	44.08668571	0	0	0	0.022439611	1.28E-05	0.082011113	12.0284109	3.904715666	19.77704977	1.311558819	-1.01308357	3.60856577	27	0.122120807	27	28	31.29726178	0	0
Theriiformes	Theria	Eutheria	Placentalia	Laurasiatheria	Scrotifera	Artiodactyla	Crown	Waipatiidae	0	4	26	21	28.27478841	26.00026745	32.87912243	19.70396435	17.07402771	20.99996469	0.29005079	0.000590683	0.894058925	16.60971628	0.005167897	41.45399142	0.624813444	-2.692096558	3.448426973	4	2.3	5	26	37.5	9.5	21
Theriiformes	Theria	Metatheria	Marsupialia	Australidelphia	NA	Microbiotheria	Stem	Woodburnodontidae	0	1	52	52	53.65295833	52.00129121	56.74957055	50.88841784	49.0029614	51.99992331	0.918334523	2.34E-06	2.942697027	45.41619109	0.189384579	93.06057683	1.564526613	-1.19470012	3.867260315	1	NA	0	52	NA	NA	52
Theriiformes	Theria	Metatheria	Marsupialia	Australidelphia	NA	Diprotodontia	Crown	Wynyardiidae	0	7	28	4	36.20311223	29.00100798	49.97840887	2.052495949	0.241080494	3.984239109	0.054071498	0.000319841	0.157087059	2.005783632	0.000101751	5.660989015	0.795005683	-2.286625875	3.632347212	7	0.83	24	28	47.92	0	4
Theriiformes	Theria	Eutheria	Placentalia	Laurasiatheria	Scrotifera	Artiodactyla	Crown	Xenorophidae	0	9	34	24	36.13572402	34.00072817	40.33928154	23.07489323	21.15546001	23.99965826	0.278812566	0.001008571	0.798584662	16.12084486	0.001091649	37.9838197	-0.462095271	-3.797901644	2.44524546	9	0.58	10	34	39.8	18.2	24
Theriiformes	Theria	Eutheria	Placentalia	Laurasiatheria	Scrotifera	Artiodactyla	Crown	Xiphodontidae	0	35	43	34	44.00392288	43.00019936	45.7075359	32.42400112	31.70655213	32.99991983	0.533259439	0.003911266	1.163407452	9.244144339	0.000201676	23.90922123	2.435600343	1.736941857	3.383349634	39	0.1	9	43	43.9	33.1	34
Theriiformes	Theria	Metatheria	Marsupialia	Australidelphia	NA	NA	Extinct order	Yalkaparidontidae	0	3	19	13	23.14199674	19.00010694	31.81541667	10.69923915	5.859241501	12.99951955	0.125106682	5.36E-06	0.413630234	10.47091402	0.000410119	30.21896123	0.900015253	-2.392882649	3.449119351	3	4.83	6	19	47.98	0	13
Theriiformes	Theria	Metatheria	Marsupialia	Australidelphia	NA	Peramelemorphia	Stem	Yaralidae	0	3	24	17	27.9566669	24.00041137	36.58596222	14.54957835	8.944088961	16.99992516	0.10782665	3.29E-06	0.35921093	13.60201386	0.001689896	38.64933073	0.306390927	-3.050399537	3.29698792	3	4.83	7	24	57.81	0	17
Theriiformes	Theria	Eutheria	Placentalia	NA	Cimolesta	Tillodontia	Extinct order	Yuesthonychidae	0	1	61	61	62.58242994	61.00037044	65.54329195	59.80799423	57.35470551	60.99969178	0.986212554	0.000148356	2.980580639	35.24333627	0.018369315	87.73161058	1.675850344	-0.803229077	3.758770474	1	NA	0	61	NA	NA	61
Theriiformes	Theria	Eutheria	Placentalia	Euarchontoglires	Glires	Rodentia	Crown	Yuomyidae	0	3	48	48	49.99821901	49.00007249	51.97401033	46.22107724	44.95215443	46.99986578	0.445147975	0.002701359	1.132741801	30.14877667	0.01190685	76.69232479	1.96394857	-0.320081047	3.748484482	1	NA	0	48	NA	NA	48
Theriiformes	Theria	Eutheria	NA	NA	NA	NA	Extinct order	Zalambdalestidae	0	16	94	64	99.497059	94.00036707	108.8853519	61.29503911	56.51306695	63.99930739	0.081366979	0.000117315	0.240283563	2.2117008	6.67E-05	6.044434781	0.839521889	-2.220801334	3.35874213	17	0.26	30	94	101.8	56.2	64
Theriiformes	Theria	Eutheria	Placentalia	Euarchontoglires	Glires	Rodentia	Crown	Zapodidae	17	111	49	1	53.6548837	49.00012039	62.11404701	0	0	0	0.042395542	0.000461283	0.122196507	4.62623531	0.966278954	8.311333747	3.198745688	1.728376247	4.840755924	190	0.01597672	48	49	49.76688255	0	0
Theriiformes	Theria	Eutheria	Placentalia	Euarchontoglires	Glires	Rodentia	Crown	Zegdoumyidae	0	14	54	34	58.75081191	55.00037147	65.8826184	31.64694359	27.7263583	33.99967715	0.09009406	0.003750112	0.217479996	2.217238687	0.001165916	6.18192071	1.626807058	-0.439084412	3.527950376	9	0.58	20	54	65.6	22.4	34
Theriiformes	Theria	Eutheria	Placentalia	Euarchontoglires	Glires	Rodentia	Crown	Zelomyidae	0	8	49	39	51.43911967	49.00024489	56.25990811	37.76356443	35.22098707	38.99982201	0.282971061	0.000276054	0.805496862	10.61173183	0.000929821	26.84661455	-0.143654127	-3.374998167	3.135566121	9	0.58	10	49	54.8	33.2	39
Theriiformes	Theria	Eutheria	Placentalia	Euarchontoglires	Glires	Rodentia	Crown	Zetamyidae	0	2	41	30	50.66453389	41.00359346	72.83627868	24.23353952	11.7267743	29.99892295	0.031153971	5.77E-06	0.111592861	5.801861015	0.001314985	17.27850002	0.638436881	-2.83207988	3.551368901	2	28.83	11	41	358.13	0	30
Theriiformes	NA	NA	NA	NA	NA	NA	Extinct order	Zhangheotheriidae	0	7	128	123	129.684688	128.0002783	132.9938266	121.130206	119.3841141	121.9999673	0.317832439	0.000728446	0.891827957	16.165541	0.002445705	40.80101896	1.04903591	-1.6080054	3.550117469	7	0.83	5	128	132.15	118.85	123
Theriiformes	Theria	NA	Eutheria	NA	NA	NA	Extinct order	Zhelestidae	0	37	99	67	102.1580993	100.0002201	106.1514429	65.25999819	62.5592528	66.99997327	0.152987419	0.021719855	0.3333639	1.876818942	8.19E-07	5.011363473	1.679246488	-0.032907482	3.328255481	31	0.13	32	99	103.16	62.84	67
Theriiformes	Theria	NA	Placentalia	Laurasiatheria	Scrotifera	Artiodactyla	Crown	Ziphiidae	24	105	22	1	25.91344429	22.00148415	31.84765573	0	0	0	0.006267705	1.04E-05	0.02077706	24.59109703	16.36758585	33.22961616	5.146542378	3.961860545	6.363861671	144	0.021170151	21	22	22.44457317	0	0
Theriiformes	Allotheria	NA	NA	NA	NA	Multituberculata	Extinct order	Zofiabaataridae	0	1	147	147	148.5131855	147.0001992	151.4138626	145.8225983	143.5398619	146.9999526	0.990817056	0.000275093	2.979703513	36.46537788	0.005145725	86.49477014	1.704958279	-0.821674937	3.778470947	1	NA	0	147	NA	NA	147
